# Supplementary material for: A systematic review of obesity burden in Saudi Arabia: Prevalence and associated co-morbidities
Source: Saudi Pharm J. 2024 Oct 24;32(11):102192. doi: 10.1016/j.jsps.2024.102192 (PMC11550078; doi:10.1016/j.jsps.2024.102192)
Supplement: Supplementary Data 4 [file mmc4.xlsx]

## Sheet: EMBASE_PUBMED excluded records
Appendix C: Excluded recrods from searched databases.
Article Title	Author List	Citation
The process of culturally adapting the Healthy Beginnings early obesity prevention program for Arabic and Chinese mothers in Australia.	Marshall S, Taki S, Love P, Laird Y, Kearney M, Tam N, Baur LA, Rissel C, Wen LM,	BMC Public Health 2021;21(1):284
Virome-wide serological profiling reveals association of herpesviruses with obesity.	Hasan MR, Rahman M, Khan T, Saeed A, Sundararaju S, Flores A, Hawken P, Rawat A, Elkum N, Hussain K, Tan R, Tang P, Marr N,	Sci Rep 2021;11(1):2562
Mitochondrial haplogroup J associated with higher risk of obesity in the Qatari population.	Dashti M, Alsaleh H, Rodriguez-Flores JL, Eaaswarkhanth M, Al-Mulla F, Thanaraj TA,	Sci Rep 2021;11(1):1091
Characteristics and distribution of obesity in the Arab-American population of southeastern Michigan.	Kamatham S, Trak J, Alzouhayli S, Fehmi Z, Rahoui N, Sulieman N, Khoury Z, Fehmi O, Rakine H, El-Masri D, Ujayli D, Elhagehassan H, Naaman J, Almsaddi F, Salloum M, Farooquee I, Syed N, Kim S, Lattouf O, Cote ML, Ali-Fehmi R,	BMC Public Health 2020;20(1):1685
Obesity: A potential risk factor for infection and mortality in the current COVID-19 epidemic.	Jayawardena R, Jeyakumar DT, Misra A, Hills AP, Ranasinghe P,	Diabetes Metab Syndr. 2020 Nov-Dec;14(6):2199-2203
Corrigendum to "Prevalence and Predictors of Obesity and Overweight among Adults Visiting Primary Care Settings in the Southwestern Region, Saudi Arabia".	Al-Qahtani AM,	Biomed Res Int 2020;2020():3796923
COVID-19: Impact of obesity and diabetes on disease severity.	Al-Sabah S, Al-Haddad M, Al-Youha S, Jamal M, Almazeedi S,	Clin Obes 2020;10(6):e12414
Pre-diagnostic biomarkers of type 2 diabetes identified in the UAE's obese national population using targeted metabolomics.	Fikri AM, Smyth R, Kumar V, Al-Abadla Z, Abusnana S, Munday MR,	Sci Rep 2020;10(1):17616
The cause and effect problem: Is there mutual obesity among Arab Israeli couples?	Arbel Y, Fialkoff C, Kerner A,	PLoS One 2020;15(10):e0240034
Management of Obesity in Saudi Arabia During the Era of COVID-19: A Clash of Two Pandemics.	Alfaris N,	Obesity (Silver Spring) 2020;():
Effect of sleeve gastrectomy on the expression of meteorin-like (METRNL) and Irisin (FNDC5) in muscle and brown adipose tissue and its impact on uncoupling proteins in diet-induced obesity rats.	Jamal MH, Abu-Farha M, Al-Khaledi G, Al-Sabah S, Ali H, Cherian P, Al-Khairi I, AlOtaibi F, Al-Ali W, Bosso M, Dsouza C, Abubaker J, Al-Mulla F,	Surg Obes Relat Dis 2020;16(12):1910-1918
Differences in educational attainment between obese and non-obese Kuwaiti female university students.	Al Hammadi HH, Alaslawi HA, Hewitt A, Reilly JJ,	J Nutr Sci 2020;9():e30
Prevalence and Predictors of Insulin Resistance in Non-Obese Healthy Young Females in Qatar.	Elrayess MA, Rizk NM, Fadel AS, Kerkadi A,	Int J Environ Res Public Health 2020;17(14):
Revising BMI Cut-Off Points for Obesity in a Weight Management Setting in Lebanon.	Itani L, Kreidieh D, El Masri D, Tannir H, Chehade L, El Ghoch M,	Int J Environ Res Public Health 2020;17(11):
Influence of various environmental factors on the growth of children and adolescents in Jeddah, Kingdom of Saudi Arabia.	Al-Agha AE, Adam A, Almaghrabi A, Zainalabidin A, Ahmed HM, Almuwallad RA, Aljahdali SH, Alharbi S, Alhowig W,	Acta Biomed 2020;91(1):21-28
Characteristics of morbid obese patients with high-risk cardiac disease undergoing laparoscopic sleeve gastrectomy surgery.	BaMehriz F, Alali MN, Arishi H, Abdulfattah F, Alhaizan S, ElDawlatly A, Aldohayan A,	Saudi J Anaesth. 2020 Apr-Jun;14(2):182-185
Comment on: The association between the timing of energy intake and the risk of overweight and obesity among Saudi female university students.	Kashoo FZ, Alqahtani MS, Alharbi RA, Aloyuni SA,	Saudi Med J 2020;41(3):318
Diagnostic performance of waist-to-height ratio in identifying cardiovascular risk factors and metabolic syndrome among adult Saudis. A cross-sectional study.	Alzeidan R, Fayed A, Rabiee F, Hersi A, Elmorshedy H,	Saudi Med J 2020;41(3):253-260
Effects of Turmeric on Cardiovascular Risk Factors, Mental Health, and Serum Homocysteine in Overweight, Obese Females.	Latif R, Mumtaz S, Al Sheikh MH, Chathoth S, Nasser Al Naimi S,	Altern Ther Health Med 2020;():
Sociodemographic and Reproductive Risk Factors for Breast Cancer: A Case-Control Study in the Setif Province, Northern Algeria.	Hamdi-Cherif M, Serraino D, Bouad S, Dib A, Boudaoud K, Atoui S, Mergherm I, Toffolutti F, Bidoli E, Kara L, Ayat A, Habia G, Makhloufi K, Bouchaibi I, Kettaf S, Chenafi S, Dilmi D, Bouhafs K, Ablaoui B, Chaouche H, Belbedj L, Nadjem A, Lakab N, Virdone S, Panato C,	Asian Pac J Cancer Prev 2020;21(2):457-464
Validation of predictive equations for resting energy expenditure in treatment-seeking adults with overweight and obesity: Measured versus estimated.	Itani L, Tannir H, Kreidieh D, El Masri D, El Ghoch M,	J Popul Ther Clin Pharmacol 2020;27(1):e32-e47
The utility of esophagogastroduodenoscopy and Helicobacter pylori screening in the preoperative assessment of patients undergoing bariatric surgery: A cross-sectional, single-center study in Saudi Arabia.	AlEid A, Al Balkhi A, Hummedi A, Alshaya A, Abukhater M, Al Mtawa A, Al Khathlan A, Qutub A, Al Sayari K, Ahmad S, Azhar T, Al Otaibi N, Al Ghamdi A, Al Lehibi A,	Saudi J Gastroenterol. 2020 Jan-Feb;26(1):32-38
Predictive Equations Based on Body Composition for Resting Energy Expenditure Estimation in Adults with Obesity.	El Masri D, Itani L, Kreidieh D, Tannir H, El Ghoch M,	Curr Diabetes Rev 2020;16(4):381-386
Reduction of Resting Energy Expenditure and Sarcopenic Obesity in Adults with Overweight and Obesity: A Brief Report.	Tannir H, Kreidieh D, Itani L, El Masri D, El Ghoch M,	Curr Diabetes Rev 2020;16(4):376-380
New Predictive Equations for Resting Energy Expenditure in Normal to Overweight and Obese Population.	Almajwal AM, Abulmeaty MMA,	Int J Endocrinol 2019;2019():5727496
Gestational weight gain and gestational diabetes among Emirati and Arab women in the United Arab Emirates: results from the MISC cohort.	Hashim M, Radwan H, Hasan H, Obaid RS, Al Ghazal H, Al Hilali M, Rayess R, Chehayber N, Mohamed HJJ, Naja F,	BMC Pregnancy Childbirth 2019;19(1):463
Conversion of one-anastomosis gastric bypass to Roux-en-Y gastric bypass: short-term results from a tertiary referral center.	Landreneau JP, Barajas-Gamboa JS, Strong AT, Corcelles R, Kroh MD,	Surg Obes Relat Dis 2019;15(11):1896-1902
Erratum: Prevalence of Obesity among Male Adolescents in Arar Saudi Arabia: Future Risk of Cardiovascular Disease.		Indian J Community Med. 2019 Jul-Sep;44(3):293
A Data Mining Approach Identified Salivary Biomarkers That Discriminate between Two Obesity Measures.	Shi P, Goodson JM,	J Obes 2019;2019():9570218
Molecular dynamic (MD) studies on Gln233Arg (rs1137101) polymorphism of leptin receptor gene and associated variations in the anthropometric and metabolic profiles of Saudi women.	Daghestani M, Purohit R, Daghestani M, Daghistani M, Warsy A,	PLoS One 2019;14(2):e0211381
Management of postprandial hyperglycaemia and weight gain in women with gestational diabetes mellitus using a novel telemonitoring system.	Al-Ofi EA, Mosli HH, Ghamri KA, Ghazali SM,	J Int Med Res 2019;47(2):754-764
Comparison of Periodontal Inflammatory Parameters and Whole Salivary Cytokine Profile Among Saudi Patients with Different Obesity Levels.	Vohra F, Akram Z, Bukhari IA, Sheikh SA, Riny A, Javed F,	Int J Periodontics Restorative Dent. 2018 Nov/Dec;38(6):e119-e126
Assessing C reactive protein/albumin ratio as a new biomarker for polycystic ovary syndrome: a case-control study of women from Bahraini medical clinics.	Kalyan S, Goshtesabi A, Sarray S, Joannou A, Almawi WY,	BMJ Open 2018;8(10):e021860
Correction to: Harnessing Qatar Biobank to understand type 2 diabetes and obesity in adult Qataris from the First Qatar Biobank Project.	Ullah E, Mall R, Rawi R, Moustaid-Moussa N, Butt AA, Bensmail H,	J Transl Med 2018;16(1):283
Growth characteristics in children with congenital adrenal hyperplasia.	Alzanbagi MA, Milyani AA, Al-Agha AE,	Saudi Med J 2018;39(7):674-678
Cardiometabolic Risk Indicators for Kidney Disease in Mexican Patients with Type 2 Diabetes.	Velázquez-López L, Hernández-Sánchez R, Roy-García I, Muñoz-Torres AV, Medina-Bravo P, Escobedo-de la Peña J,	Arch Med Res 2018;49(3):191-197
Deep molecular phenotypes link complex disorders and physiological insult to CpG methylation.	Zaghlool SB, Mook-Kanamori DO, Kader S, Stephan N, Halama A, Engelke R, Sarwath H, Al-Dous EK, Mohamoud YA, Roemisch-Margl W, Adamski J, Kastenmüller G, Friedrich N, Visconti A, Tsai PC, Spector T, Bell JT, Falchi M, Wahl A, Waldenberger M, Peters A, Gieger C, Pezer M, Lauc G, Graumann J, Malek JA, Suhre K,	Hum Mol Genet 2018;27(6):1106-1121
The accuracy of Broselow pediatric emergency tape in estimating body weight of pediatric patients.	Cattermole GN, Manirafasha A,	Saudi Med J 2017;38(11):1159-159
The accuracy of Broselow pediatric emergency tape in estimating body weight of pediatric patients.	Al-Mendalawi MD,	Saudi Med J 2017;38(11):1158-158
Palestinian Arab ethnicity is associated with an adverse metabolic phenotype.	Weiss R, Nassar H, Sinnreich R, Abu-Ahmad W, Otvos J, Kark JD,	Clin Chim Acta 2017;475():56-63
Intermediate and low abundant protein analysis of vitamin D deficient obese and non-obese subjects by MALDI-profiling.	Al-Daghri NM, Torretta E, Capitanio D, Fania C, Guerini FR, Sabico SB, Clerici M, Gelfi C,	Sci Rep 2017;7(1):12633
Household food insecurity is associated with a higher burden of obesity and risk of dietary inadequacies among mothers in Beirut, Lebanon.	Jomaa L, Naja F, Cheaib R, Hwalla N,	BMC Public Health 2017;17(1):567
Genomewide association study reveals a risk locus for equine metabolic syndrome in the Arabian horse.	Lewis SL, Holl HM, Streeter C, Posbergh C, Schanbacher BJ, Place NJ, Mallicote MF, Long MT, Brooks SA,	J Anim Sci 2017;95(3):1071-1079
Cardiac autonomic regulation as a predictor for childhood obesity intervention success.	Taylor MJ, Vlaev I, Taylor D, Kulendran M, Gately P, Al-Kuwari H, Darzi A, Ahmedna M,	Int J Obes (Lond) 2017;41(5):824-827
Rapid-onset obesity, hypoventilation, hypothalamic dysfunction, autonomic dysregulation and neuroendocrine tumor syndrome with a homogenous enlargement of the pituitary gland: a case report.	Aljabban L, Kassab L, Bakoura NA, Alsalka MF, Maksoud I,	J Med Case Rep 2016;10(1):328
Demographic and lifestyle factors associated with adherence to the Mediterranean diet in relation to overweight/obesity among Israeli adolescents: findings from the Mabat Israeli national youth health and nutrition survey.	Peng W, Goldsmith R, Berry EM,	Public Health Nutr 2017;20(5):883-892
Chronic kidney disease, hypertension, diabetes, and obesity in the adult population of Morocco: how to avoid "over"- and "under"-diagnosis of CKD.	Benghanem Gharbi M, Elseviers M, Zamd M, Belghiti Alaoui A, Benahadi N, Trabelssi el H, Bayahia R, Ramdani B, De Broe ME,	Kidney Int 2016;89(6):1363-71
Waist circumference, waist-to-hip ratio and waist-to-height ratio reference percentiles for abdominal obesity among Greek adolescents.	Bacopoulou F, Efthymiou V, Landis G, Rentoumis A, Chrousos GP,	BMC Pediatr 2015;15():50
General and abdominal obesity and risk of esophageal and gastric adenocarcinoma in the European Prospective Investigation into Cancer and Nutrition.	Steffen A, Huerta JM, Weiderpass E, Bueno-de-Mesquita HB, May AM, Siersema PD, Kaaks R, Neamat-Allah J, Pala V, Panico S, Saieva C, Tumino R, Naccarati A, Dorronsoro M, Sánchez-Cantalejo E, Ardanaz E, Quirós JR, Ohlsson B, Johansson M, Wallner B, Overvad K, Halkjaer J, Tjønneland A, Fagherazzi G, Racine A, Clavel-Chapelon F, Key TJ, Khaw KT, Wareham N, Lagiou P, Bamia C, Trichopoulou A, Ferrari P…	Int J Cancer 2015;137(3):646-57
Effects of fenugreek, Nigella, and termis seeds in nonalcoholic fatty liver in obese diabetic albino rats.	Mohamed WS, Mostafa AM, Mohamed KM, Serwah AH,	Arab J Gastroenterol 2015;16(1):1-9
What Are the Current Situations and the Challenges of Maternal and Child Malnutrition in Asia?	Rikimaru T,	J Nutr Sci Vitaminol (Tokyo) 2015;61 Suppl():S63-5
Evaluation of SNP calling using single and multiple-sample calling algorithms by validation against array base genotyping and Mendelian inheritance.	Kumar P, Al-Shafai M, Al Muftah WA, Chalhoub N, Elsaid MF, Aleem AA, Suhre K,	BMC Res Notes 2014;7():747
Effect of insulin on ACE2 activity and kidney function in the non-obese diabetic mouse.	Riera M, Márquez E, Clotet S, Gimeno J, Roca-Ho H, Lloreta J, Juanpere N, Batlle D, Pascual J, Soler MJ,	PLoS One 2014;9(1):e84683
Readiness redefined: a behavioral task during screening predicted 1-year weight loss in the look AHEAD study.	Tsai AG, Fabricatore AN, Wadden TA, Higginbotham AJ, Anderson A, Foreyt J, Hill JO, Jeffery RW, Gluck ME, Lipkin EW, Reeves RS, Van Dorsten B,	Obesity (Silver Spring) 2014;22(4):1016-23
Low incidence of spontaneous type 1 diabetes in non-obese diabetic mice raised on gluten-free diets is associated with changes in the intestinal microbiome.	Marietta EV, Gomez AM, Yeoman C, Tilahun AY, Clark CR, Luckey DH, Murray JA, White BA, Kudva YC, Rajagopalan G,	PLoS One 2013;8(11):e78687
Overweight, obesity, hypertension and albuminuria in Polish adolescents--results of the Sopkard 15 study.	Rutkowski B, Czarniak P, Król E, Szcześniak P, Zdrojewski T,	Nephrol Dial Transplant 2013;28 Suppl 4():iv204-11
Single-stage operative management of laparoscopic sleeve gastrectomy leaks without endoscopic stent placement.	El Hassan E, Mohamed A, Ibrahim M, Margarita M, Al Hadad M, Nimeri AA,	Obes Surg 2013;23(5):722-6
Intestinal and renal guanylin peptides system in hypertensive obese mice.	Simões-Silva L, Moreira-Rodrigues M, Quelhas-Santos J, Fernandes-Cerqueira C, Pestana M, Soares-Silva I, Sampaio-Maia B,	Exp Biol Med (Maywood) 2013;238(1):90-7
Rectal taurocholate increases L cell and insulin secretion, and decreases blood glucose and food intake in obese type 2 diabetic volunteers.	Adrian TE, Gariballa S, Parekh KA, Thomas SA, Saadi H, Al Kaabi J, Nagelkerke N, Gedulin B, Young AA,	Diabetologia 2012;55(9):2343-7
The impact of obesity on reproduction in women.	Al-Nuaim LA,	Saudi Med J 2011;32(10):993-1002
Dietary supplementation with short-chain fructo-oligosaccharides improves insulin sensitivity in obese horses.	Respondek F, Myers K, Smith TL, Wagner A, Geor RJ,	J Anim Sci 2011;89(1):77-83
Report: Asian Consensus Meeting on Metabolic Surgery. Recommendations for the use of Bariatric and Gastrointestinal Metabolic Surgery for Treatment of Obesity and Type II Diabetes Mellitus in the Asian Population: August 9th and 10th, 2008, Trivandrum, India.	Lakdawala M, Bhasker A, ,	Obes Surg 2010;20(7):929-36
Genes unlinked to the leptin receptor influence urinary albumin excretion in obese Zucker rats.	Kim K, Warden CH, Griffey SM, Vilches-Moure JG, Hansen S, Cuppen E, Nijman IJ, Chiu S, Stern JS,	Physiol Genomics 2010;41(3):297-305
Hypolipidemic effect of Pleurotus eryngii extract in fat-loaded mice.	Mizutani T, Inatomi S, Inazu A, Kawahara E,	J Nutr Sci Vitaminol (Tokyo) 2010;56(1):48-53
Maté tea inhibits in vitro pancreatic lipase activity and has hypolipidemic effect on high-fat diet-induced obese mice.	Martins F, Noso TM, Porto VB, Curiel A, Gambero A, Bastos DH, Ribeiro ML, Carvalho Pde O,	Obesity (Silver Spring) 2010;18(1):42-7
Neighborhood Deprivation, Obesity, and Diabetes in Residents of the US Gulf Coast.	Hu MD, Lawrence KG, Bodkin MR, Kwok RK, Engel LS, Sandler DP,	Am J Epidemiol 2021;190(2):295-304
Neighborhood Deprivation, Obesity and Diabetes in Gulf Residents.	Hu MD, Lawrence KG, Bodkin MR, Kwok RK, Engel LS, Sandler DP,	Am J Epidemiol 2020;():
Obesity Worsens Gulf War Illness Symptom Persistence Pathology by Linking Altered Gut Microbiome Species to Long-Term Gastrointestinal, Hepatic, and Neuronal Inflammation in a Mouse Model.	Bose D, Saha P, Mondal A, Fanelli B, Seth RK, Janulewicz P, Sullivan K, Lasley S, Horner R, Colwell RR, Shetty AK, Klimas N, Chatterjee S,	Nutrients 2020;12(9):
Thinness, overweight, and obesity in indigenous school children and youth in Mexico.	Little BB, Malina RM, Pena-Reyes ME, Chavez GB,	Ann Hum Biol 2019;46(6):448-459
Bariatric/Metabolic Surgery in the Asia-Pacific Region: APMBSS 2018 Survey.	Ohta M, Seki Y, Wong SK, Wang C, Huang CK, Aly A, Baijal M, Al-Sabah S, Udomsawaengsup S, Heo YS, Althuwaini SS, Celik A, El-Hadidi N, Sargsyan D, Gee T, Rao J, Wiradisuria ER, Oliveros E, Kitano S, Kasama K,	Obes Surg 2019;29(2):534-541
Selected Health Conditions Among Overweight, Obese, and Non-Obese Veterans of the 1991 Gulf War: Results from a Survey Conducted in 2003-2005.	Coughlin SS, Kang HK, Mahan CM,	Open Epidemiol J 2011;4():140-146
Gum Arabic modifies anti-inflammatory cytokine in mice fed with high fat diet induced obesity	Ahmed A.A., Adam Essa M.E., Mollica A., Stefanucci A., Zengin G., Ahmed H.	Bioactive Carbohydrates and Dietary Fibre (2021) 25 Article Number: 100258. Date of Publication: 1 May 2021
The effect of gum arabic (Acacia senegal) on cardiovascular risk factors and gastrointestinal symptoms in adults at risk of metabolic syndrome: A randomized clinical trial	Jarrar A.H., Stojanovska L., Apostolopoulos V., Feehan J., Bataineh M.F., Ismail L.C., Al Dhaheri A.S.	Nutrients (2021) 13:1 (1-10) Article Number: 194. Date of Publication: 1 Jan 2021
Diet influences levels of plasma lipopolysaccharide (LPS) and its soluble receptor (sCD14) in Saudis	Bahijri S.M., Ajabnoor G.M., Hegazy G.A.-F., Borai A.A., Eldakhakhny B.M., Alsheikh L.N., Harakeh S.M.	JPMA. The Journal of the Pakistan Medical Association (2020) 70:11 (1956-1961). Date of Publication: 1 Nov 2020
Metabogenomics reveals four candidate regions involved in the pathophysiology of Equine Metabolic Syndrome	Patterson Rosa L., Mallicote M.F., Long M.T., Brooks S.A.	Molecular and Cellular Probes (2020) 53 Article Number: 101620. Date of Publication: 1 Oct 2020
The association between plasma homocysteine level and metabolic syndrome:A record-based study of Saudi patients attending King Abdulaziz medical city in Riyadh, Saudi Arabia	Saeed A., Al Shehri M., Al Saleb A., Othman F., Al Hazmi M., Al Amri F., Ferwana M., Al Yousef M.Z., Al Turki M.	Saudi Medical Journal (2020) 41:9 (947-954). Date of Publication: 1 Sep 2020
Preliminary analysis of the FAM174A gene suggests it lacks a strong association with equine metabolic syndrome in ponies	Cash C.M., Fitzgerald D.M., Spence R.J., de Laat M.A.	Domestic Animal Endocrinology (2020) 72 Article Number: 106439. Date of Publication: 1 Jul 2020
Relation between obesity prevalence and the human development index and its components: an updated study on the Asian population	Khazaei Z., Sohrabivafa M., Darvishi I., Naemi H., Goodarzi E.	Journal of Public Health (Germany) (2020) 28:3 (323-329). Date of Publication: 1 Jun 2020
One novel 7.2kb deletion in exon 8 of INSR gene in diabetic Qatari female with type a insulin resistance syndrome: the 1000 Qatar-Omics study cohort	Akil A.S., Yassin E.A.M., Padmajeya S.S., Jerman L.A., Fadda A., Aamer W.H.O., Aliyev E.E., Fakhro K.	Diabetes (2020) 69 Supplement 1. Date of Publication: 1 Jun 2020
Protective role of DNAJB3 cochaperone against obesity-induced insulin resistance and diabetes	Dehbi M., Diane A., Scoggin S., Bensmail I., Khattab N., Ramalingam L., Efotte A., Moustaid-Moussa N.	Diabetes (2020) 69 Supplement 1. Date of Publication: 1 Jun 2020
Early markers of renal injury and endothelial dysfunction in patients with metabolic syndrome	Abdullaev S.	Nephrology Dialysis Transplantation (2020) 35:SUPPL 3 (iii625). Date of Publication: 1 Jun 2020
Clinical correlations and genetic associations of metabolic syndrome in the United Arab Emirates	Osman W.M., Khan S.M., Jelinek H.F., Almahmeed W., Tay G.K., Alsafar H.S.	Gene (2020) 738 Article Number: 144476. Date of Publication: 15 May 2020
Risk Factors of Metabolic Syndrome Among Patients Receiving Antipsychotics: A Retrospective Study	Hammoudeh S., Al Lawati H., Ghuloum S., Iram H., Yehya A., Becetti I., Al-Fakhri N., Ghabrash H., Shehata M., Ajmal N., Amro I., Safdar H., Eltorki Y., Al-Amin H.	Community mental health journal (2020) 56:4 (760-770). Date of Publication: 1 May 2020
Impact of valsartan on clinical outcome in obese hypertensive patient	Kadhum F.Y., Khudair S.A., Sahib H.A., Muhammed B.I., Hadi N.R.	International Journal of Pharmaceutical Research (2020) 12:2 (1124-1130). Date of Publication: 1 Apr 2020
Balance and musculoskeletal flexibility in children with obesity: A cross-sectional study	Bataweel E.A., Ibrahim A.I.	Annals of Saudi Medicine (2020) 40:2 (120-125). Date of Publication: 1 Apr 2020
Association between type b insulin resistance syndrome and mixed connective tissue disease in an arab african man	Aburisheh K., Al Farsi Y., Moyeen F., Mehmood F.	Oman Medical Journal (2020) 35:3 (1-5) Article Number: e134. Date of Publication: 1 Mar 2020
A cross-sectional study into the general public's awareness of obesity as an aetiological factor for multiple cancers in the UK	Patel D.	Radiography (2020) 26 Supplement 1 (S11-S12). Date of Publication: 1 Jan 2020
Prediction of preclinical myocardial dysfunction among obese diabetics with preserved ejection fraction using tissue doppler imaging and speckle tracking echocardiography	Elkilany G.N., Allah S.A.B., Merrell E., Singh R.B., Elkilany Y.G., Nanda N.C., Singh J., Kabbash I., Khorshid M., Sozzi F., Aiash H.	World Heart Journal (2020) 12:1 (31-40). Date of Publication: 2020
The role of selective imidazoline receptor agonists in modern hypertension management: an international real-world survey (STRAIGHT)	Schlaich M.P., Almahmeed W., Arnaout S., Prabhakaran D., Zhernakova J., Zvartau N., Schutte A.E.	Current Medical Research and Opinion (2020) 36:12 (1939-1945). Date of Publication: 2020
Relationship of asthma control test scores with pulmonary function tests, quality of life and adiposity in asthmatic children	Habib S.S., Alsuhaim M., Alzahrani A., Alsaud A., Alzahrani K., Aldawsari S., Alhendas K., Al Saadi M., Bashir S.	European review for medical and pharmacological sciences (2020) 24:1 (345-351). Date of Publication: 1 Jan 2020
Evaluation of metabolic syndrome in primary health care	Shoushou I.M., Melebari A.N., Alalawi H.A., Alghaith T.A., Alaithan M.S., Albriman M.H.A., Alwthainani A.S.F., Alyami H.H., Alali M.J., Hawsawi H.H.	International Journal of Pharmaceutical Research and Allied Sciences (2020) 9:1 (52-55). Date of Publication: 2020
Abstracts from the European and International Congress on Obesity		Obesity Reviews (2020) 21:SUPPL 1. Date of Publication: 2020
Early experience of naltrexone/bupropion extended release for treatment of obesity in a weight management clinic in Abu Dhabi	Allum M., Shah J., Azaizeh A., Elsheikh M.	Obesity Reviews (2020) 21:SUPPL 1. Date of Publication: 2020
Three years follow-up (cohort) study via population-based intervention on adolescent and childhood obesity and overweight at schools setting	Hussain H.Y.	Obesity Reviews (2020) 21:SUPPL 1. Date of Publication: 2020
Dicarbonyl stress marker, D-lactate, correlates wi th hyperinsulinaemic-euglycaemic clamp measure of insulin resistance in overweight and obese subjects with type 2 diabetes	Thornalley P., Xue M., Weston K., Ali Alsiddig R., Diane A., Abdalhakam I., Alkasem M., Shraim M., Rustom H., Hashish A., Dehbi M., Skarulis Young M.	Diabetologia (2020) 63:SUPPL 1 (S225-S226). Date of Publication: 2020
Prevalence of metabolic syndrome among patients with bipolar affective disorder	Khalil M., Thamer L., Jahrami H.	Bahrain Medical Bulletin (2019) 41:4 (230-233). Date of Publication: 1 Dec 2019
Association of full metabolic syndrome and its components with t-score (spine) in Saudi adults with low bone mineral density	Al-Daghri N., Wani K., Yakout S., Ahmed Ansari M.G., Sabico S., Hussain S.D., Alokail M., Sheshah E., Aljohani N., Al-Saleh Y., Reginster J.-Y.	Journal of Bone and Mineral Research (2019) 34 Supplement 1 (284). Date of Publication: 1 Dec 2019
Association of microalbuminuria and high-normal 24-hour urinary albumin excretion with metabolic syndrome and its components in the general Chinese population: Cross-sectional study	Xu J., Ma J., Chen X., Yan L., Cai X., Guo X., Zhang Y., Wu J.	BMJ Open (2019) 9:11 Article Number: e031443. Date of Publication: 1 Nov 2019
Clinico-pathological profiles of obese patients with chronic myeloid leukemia (CML) and their response to therapies (TKIs)	Yassin M.A., Abdul-Jaber Abdulla M., Abbas F., Chandra P., Nashwan A.J., Ghasoub R.S., Kassem N., Al Sabbagh A., Nawaz Z., Akiki S.J.	Blood (2019) 134 Supplement 1. Date of Publication: 1 Nov 2019
Metabolic signature of obesity-associated insulin resistance and type 2 diabetes	Al-Sulaiti H., Diboun I., Agha M.V., Mohamed F.F.S., Atkin S., Dömling A.S., Elrayess M.A., Mazloum N.A.	Journal of Translational Medicine (2019) 17:1 Article Number: 348. Date of Publication: 22 Oct 2019
Progress evaluation for transnational restaurant chains to reformulate products and standardize portions to meet healthy dietary guidelines and reduce obesity and non-communicable disease risks, 2000–2018: A scoping and systematic review to inform policy	Kraak V., Patiño S.R.-G., Renukuntla D., Kim E.	International Journal of Environmental Research and Public Health (2019) 16:15 Article Number: 2732. Date of Publication: 1 Aug 2019
Nutritional deficiencies of morbid obese patients prior to bariatric surgery are associated with ethnic factors	Nabulsi N., Ben-Porat T., Weiss R., Maayani A., Khalaileh A., Salayme A., Sherf-Dagan S., Harari R., Mintz Y., Pikarsky A.J., Elazary R.	Obesity Surgery (2019) 29:5 Supplement (784). Date of Publication: 1 Aug 2019
Laparoscopic Roux-en-Y gastric bypass: Primary procedure of choice for morbidly obese patients, 3 years follow up outcomes	Das S.S., Abdelaziz Z., Abbas F.A.M.A., Al Khatib F.H., Juma F.I.B.	Obesity Surgery (2019) 29:5 Supplement (645). Date of Publication: 1 Aug 2019
Effects of different vitamin D supplementation strategies in reversing metabolic syndrome and its component risk factors in adolescents	Al-Daghri N.M., Amer O.E., Khattak M.N.K., Sabico S., Ghouse Ahmed Ansari M., Al-Saleh Y., Aljohani N., Alfawaz H., Alokail M.S.	Journal of Steroid Biochemistry and Molecular Biology (2019) 191 Article Number: 105378. Date of Publication: 1 Jul 2019
Waist circumference is a major determinant of oxidative stress in subjects with and without metabolic syndrome	Awadallah S., Hasan H., Attlee A., Raigangar V., Unnikannan H., Madkour M., Abraham M.S., Rashid L.M.	Diabetes and Metabolic Syndrome: Clinical Research and Reviews (2019) 13:4 (2541-2547). Date of Publication: 1 Jul 2019
A case-control study addressing the association between elevated body mass index and risk of multiple sclerosis	Laskar A.K.A.	Annals of Clinical and Analytical Medicine (2019) 10:4 (501-504). Date of Publication: 1 Jul 2019
Upper endoscopy in morbid obese children prior to bariatric surgery in a single tertiary pediatric center	Lev M.R.B., Glassberg Y.M., Seguier-Lipszyc E., Shalitin S., Stafler P., Silbermintz A., Shamir R., Waisbourd-Zinman O.	Journal of Pediatric Gastroenterology and Nutrition (2019) 68 Supplement 1 (275). Date of Publication: 1 May 2019
Prevalence of elevated hepatocellular liver enzymes in obese/overweight pediatric population in Israel	Hartman C., Zuckerman E., Elenberg Y., Stein N., Rennert H., Rennert G.	Journal of Pediatric Gastroenterology and Nutrition (2019) 68 Supplement 1 (807). Date of Publication: 1 May 2019
Adipocytokines and obesity are associated with endothelial dysfunction and retinopathy development in type 1 diabetes	Tomić M., Vrabec R., Bulum T., Roso V., Vučković-Rebrina S., Vučić Lovrenčić M., Duvnjak L.	European Journal of Ophthalmology (2019) 29:3 (NP26-NP27). Date of Publication: 1 May 2019
Can bariatric surgery prevent the development of metabolic syndrome?	Alsabah S., Al Haddad E., Al-Mutawa A., Al-Mutawa M., Vaz J.D.	Surgical Endoscopy (2019) 33 Supplement 1 (S154). Date of Publication: 1 Apr 2019
Impact of metabolic syndrome on nutrients intakes among Saudi females	Abuzaid O.I., Al-Dhaif B.M., Alqunais F.E., Ismail M.S.	Journal of the Pakistan Medical Association (2019) 69:3 (330-336). Date of Publication: 1 Mar 2019
Comparison of the gut microbiota of obese individuals from different geographic origins	Angelakis E., Bachar D., Yasir M., Musso D., Djossou F., Melenotte C., Robert C., Davoust B., Gaborit B., Azhar E.I., Bibi F., Dutour A., Raoult D.	New Microbes and New Infections (2019) 27 (40-47). Date of Publication: 1 Jan 2019
Validation of an Arabic version of the Obesity-Related Wellbeing (ORWELL 97) questionnaire in adults with obesity	Itani L., Calugi S., Kreidieh D., El Kassas G., El Masri D., Tannir H., Dalle Grave R., Harfoush A., El Ghoch H.	Current Diabetes Reviews (2019) 15:2 (127-132). Date of Publication: 2019
Physical activity of Arab Muslim mothers of young children living in the United States: Barriers and influences	Eldoumi H., Gates G.	Ethnicity and Disease (2019) 29:3 (469-476). Date of Publication: 2019
The correlation between bladder cancer and obesity, overweight, physical inactivity, and tobacco use: An ecological study in asian countries	Rezaei F., Tabatabaee H.-R., Rahmanian V., Mirahmadizadeh A., Hassanipour S.	Annals of Global Health (2019) 85:1 Article Number: 102. Date of Publication: 2019
Obesity prevalence in primary school children in Baghdad City	Amin S.S.	Research Journal of Pharmacy and Technology (2019) 12:1 (339-341). Date of Publication: 1 Jan 2019
Characterization of iNKT cells in obese and non-obese individuals in Riyadh, Saudi Arabia	Aldossary F., Alkhuriji A., Mansour L., Al-Jurayyan A., Al-Omar S.Y., Al-Khulaifi F.M.	Current Trends in Immunology (2019) 20 (79-88). Date of Publication: 2019
Characterization of circulating exosomal microRNAs and its role as biomarkers for metabolic syndrome	El-Dawy K.A., Ali H.A., Abdo S.A.	Zagazig Veterinary Journal (2019) 47:1 (78-90). Date of Publication: 2019
High levels of inflammatory adipokines and C-reactive protein, and minimal changes in immune cells in overweight and obese Saudi female university students	Mahassni S.H., Bashanfar N.O.	International Journal of Pharmaceutical Research and Allied Sciences (2019) 8:1 (171-183). Date of Publication: 2019
The hyperloop way to metabolic syndrome	Bahathiq A.O.	Obesity Facts (2019) 12 Supplement 1 (183-184). Date of Publication: 2019
Dramatic weight loss after sleeve gastrectomy in a patient with obesity due to heterozygous leptin receptor mutation	Lessan N., Ashraf T., Moriarty M., Naqvi S.	Obesity Facts (2019) 12 Supplement 1 (126). Date of Publication: 2019
Glucose Intolerance Dyslipidemia and fatty liver disease in overweight and obese children	Asma D., Salima A., Samia M., Ghada E., Abubaker E.	Journal of Diabetes Investigation (2018) 9 Supplement 1 (153). Date of Publication: 1 Dec 2018
Earlier intervention before stage II hypertension is necessary to moderate the decline in estimated glomerular filtration rate: Study using generalized linear mixed model	Munakata M., Konno S., Nakamura T., Hozawa A.	Journal of Hypertension (2018) 36 Supplement 3 (e269). Date of Publication: 1 Oct 2018
Evaluation of biochemical, endocrine, and metabolic biomarkers for the early diagnosis of polycystic ovary syndrome among non-obese Saudi women	Daghestani M.H.	International Journal of Gynecology and Obstetrics (2018) 142:2 (162-169). Date of Publication: 1 Aug 2018
Using the plasma proteome to decipher metabolic syndrome pathophysiology and discover a diagnostic biomarker panel	Elhadad M.A., Wilson R., Zaghlool S., Huth C., Kriebel J., Grallert H., Rathmann W., Graumann J., Suhre K., Peters A., Gieger C., Waldenberger M.	European Heart Journal (2018) 39 Supplement 1 (998). Date of Publication: 1 Aug 2018
Use of principle component analysis to quantitatively score the equine metabolic syndrome phenotype in an Arabian horse population	Lewis S.L., Holl H.M., Long M.T., Mallicote M.F., Brooks S.A.	PLoS ONE (2018) 13:7 Article Number: e0200583. Date of Publication: 10 Jul 2018
Obesity, underweight and BMI distribution characteristics of children by gross national income and income inequality: results from an international survey	Murphy R., Stewart A.W., Hancox R.J., Wall C.R., Braithwaite I., Beasley R., Mitchell E.A.	Obesity Science and Practice (2018) 4:3 (216-228). Date of Publication: 1 Jun 2018
Prevalence of metabolic syndrome and metabolic abnormalities among patients with depression	Ali M.K., Jahrami H.A.	Bahrain Medical Bulletin (2018) 40:2 (86-89). Date of Publication: 1 Jun 2018
Early predictors of incipient metabolic syndrome in an Arab population	Samsam W.H., Mohamed-Ali V., Al Sowaidi S., Seyam A., Bashraheel A., Alsayrafi M., Vito P., Al Rasheid N.	Obesity Facts (2018) 11 Supplement 1 (288-289). Date of Publication: 1 May 2018
Re: Impact of body mass index on high blood pressure among obese children in the western region of Saudi Arabia	Al-Agha A.E.	Saudi Medical Journal (2018) 39:4 (427). Date of Publication: 1 Apr 2018
Significant reduction in full metabolic syndrome in saudi subjects with elevated fasting glucose through an intensive lifestyle monitoring programme of 12 months	Alfawaz H.A., AL-Daghri N.M.	FASEB Journal (2018) 32:1 Supplement 1. Date of Publication: 1 Apr 2018
Effects of different dietary and lifestyle modification therapies on metabolic syndrome in prediabetic Arab patients: A 12-month longitudinal study	Alfawaz H.A., Wani K., Alnaami A.M., Al-Saleh Y., Aljohani N.J., Al-Attas O.S., Alokail M.S., Kumar S., Al-Daghri N.M.	Nutrients (2018) 10:3 Article Number: 383. Date of Publication: 20 Mar 2018
Prevalence of metabolic syndrome in Saudi Arabia - a cross sectional study	Al-Rubeaan K., Bawazeer N., Al Farsi Y., Youssef A.M., Al-Yahya A.A., AlQumaidi H., Al-Malki B.M., Naji K.A., Al-Shehri K., Al Rumaih F.I.	BMC Endocrine Disorders (2018) 18:1 Article Number: 16. Date of Publication: 5 Mar 2018
The association of adiposity, physical fitness, vitamin D levels and haemodynamic parameters in young Saudi females	Al Asoom L.I., Al Hariri M.T.	Journal of Taibah University Medical Sciences (2018) 13:1 (51-57). Date of Publication: 1 Feb 2018
Serum Sex Hormone Binding Globulin (SHBG) Relation with Different Components of Metabolic Syndrome in Men with Type 2 Diabetes	Siddiqui K., Al-Rubeaan K., Nawaz S.S., Aburisheh K.H., Alaabdin A.M.Z., Tolba I.A.	Hormone and Metabolic Research (2018) 50:2 (138-144). Date of Publication: 1 Feb 2018
Antipsychotic Polypharmacy and Its Relation to Metabolic Syndrome in Patients with Schizophrenia	Aly El-Gabry D.M., Abdel Aziz K., Okasha T., Azzam H., Okasha A.	Journal of Clinical Psychopharmacology (2018) 38:1 (27-33). Date of Publication: 1 Feb 2018
Effect of genetic polymorphisms in SREBF-SCAP pathway on therapeutic response to rosuvastatin in Saudi metabolic syndrome patients	Rafeeq M.M., Habib H.S., Murad H.A.S., Gari M.A., Gazzaz Z.J.	Pharmacogenomics (2018) 19:3 (185-196). Date of Publication: 1 Feb 2018
The pedigree of baraitric surgery: A case series of revisional surgery post laparoscopic sleeve gastrectomy in 3 sisters	AlSabah S., Al Haddad E.	International Journal of Surgery Case Reports (2018) 51 (302-305). Date of Publication: 1 Jan 2018
Association between vitamin D deficiency and weight gain in children: A cross-sectional study	Sultan R.A., Sultan R.A., Al-Agha A.E., Mahjoub A.O.	Current Pediatric Research (2018) 22:3 (207-211). Date of Publication: 2018
Coagulation, fibrinolytic and cytokines parameters response to weight reduction in obese subjects	Abd El-Kader S.M., Al-Jiffri O.H.	European Journal of General Medicine (2018) 15:1 (27-32). Date of Publication: 2018
Prevalence of metabolic syndrome in children with moderate to severe psoriasis treated with TNF inhibitors in comparison to conventional agents	Al Mutairi N., Alrqobah D., Haji Hussain N.	Dermatologic Therapy (2018) 31:1 Article Number: e12566. Date of Publication: 1 Jan 2018
Forensic evidence for cytochrome b gene SNPs in obese and non obese Saudi Arabians	Amer S.A.M., Alhothali B.R.A., Alotaibi M.H., Tubaigy S.M.	American Journal of Biochemistry and Biotechnology (2018) 14:1 (61-66). Date of Publication: 2018
High-sensitivity c-reactive protein as main biomarker of cardiometabolic risk in obese children and adolescents	Menezes C.A., De Melo P.R.S., De Oliveira G.C.M., Andrade L.J.O.	Diabetology and Metabolic Syndrome (2018) 10 Supplement 1. Date of Publication: 2018
Supplementation with oligonol, prevents weight gain and improves lipid profile in overweight and obese saudi females	Bahijri S.M., Ajabnoor G., Hegazy G.A., Alsheikh L., Moumena M.Z., Bashanfar B.M., Alzahrani A.H.	Current Nutrition and Food Science (2018) 14:2 (164-170). Date of Publication: 2018
The double burden of malnutrition among adolescents: Analysis of data from the Global School-Based Student Health and Health Behavior in School-Aged Children surveys in 57 low- and middle-income countries	Caleyachetty R., Thomas G.N., Kengne A.P., Echouffo-Tcheugui J.B., Schilsky S., Khodabocus J., Uauy R.	American Journal of Clinical Nutrition (2018) 108:2 (414-424). Date of Publication: 2018
Impact of Metabolic Syndrome Factors on Testosterone and SHBG in Type 2 Diabetes Mellitus and Metabolic Syndrome	Mohammed M., Al-Habori M., Abdullateef A., Saif-Ali R.	Journal of Diabetes Research (2018) 2018 Article Number: 4926789. Date of Publication: 2018
Exercise intervention on cardiovascular disease risk factors in a university population in the United Arab Emirates	Dalibalta S., Mirshafiei F., Davison G.	International Journal of Adolescent Medicine and Health (2018) 30:6 Article Number: 20160132. Date of Publication: 2018
The association between ghrelin levels and markers of arterial stiffness and inflammatory markers in Saudi subjects with metabolic syndrome	Ali T.M., Mehanna O.M., El Askary A.	Diabetes and Metabolic Syndrome: Clinical Research and Reviews (2017) 11 Supplement 2 (S721-S725). Date of Publication: 1 Dec 2017
A cross-sectional study on sarcopenia: Association between muscle mass and strength and metabolic syndrome in Saudi men	Alkahtani S., Yakout S., Al-Daghri N.	Journal of Cachexia, Sarcopenia and Muscle (2017) 8:6 (1025). Date of Publication: 1 Dec 2017
Insulin resistance, impaired fasting, glucose intolerance and type II diabetes mellitus in overweight and obese children in Abu Dhabi	Deeb A., Attia S., Mahmoud S., Elhag G., Elfatih A.	Pediatric Diabetes (2017) 18 Supplement 25 (42-43). Date of Publication: 1 Oct 2017
Diagnostic accuracy of body mass index (bmi) to identify obesity in saudi adult population in a community based setting	Alammar M.	Surgery for Obesity and Related Diseases (2017) 13:10 Supplement 1 (S139). Date of Publication: 1 Oct 2017
Five-year outcome of laparoscopic sleeve gastrectomy effect on pre-diabetic, diabetic patients with morbid obesity; A comparison between adults and adolescents. Bariatric surgery in children, adolescents and young adults	El-Matbouly M., Khidir N., Touny H., Bashah M., Al-Kuwari M.	Obesity Surgery (2017) 27:1 Supplement 1 (422). Date of Publication: 1 Jul 2017
Obesity and metabolic surgery in oman-meeting the challenges on the long journey. Bariatric registries	Almehdi R., Almajrafi H., Rabie R., Alzadjali A.	Obesity Surgery (2017) 27:1 Supplement 1 (414). Date of Publication: 1 Jul 2017
Effect of sleeve gastrectomy in morbidly obese patients from united arab emirates: A single center study. Sleeve gastrectomy	Das S.S., Abdulaziz Z., Juma F.I.B., Bereczky B., Al Khatib F.H., Ali Abbas F.A.M., Dillemans B.	Obesity Surgery (2017) 27:1 Supplement 1 (1010). Date of Publication: 1 Jul 2017
The effect of sleeve gastrectomy as a treatment for morbid obesity on the jewish and arab population in israel: A retrospective comparative study sleeve gastrectomy	Assalia A., Manassa E., Sayida S., Mahajna A.	Obesity Surgery (2017) 27:1 Supplement 1 (1025). Date of Publication: 1 Jul 2017
Erratum to: Relationship Between Vitamin D Deficiency and the Components of Metabolic Syndrome in Patients with Morbid Obesity, Before and 1 Year After Laparoscopic Roux-en-Y Gastric Bypass or Sleeve Gastrectomy (Obesity Surgery, (2017), 27, 5, (1222-1228), 10.1007/s11695-016-2445-0)	Obispo Entrenas A., Legupin Tubio D., Lucena Navarro F., Martín Carvajal F., Gandara Adan N., Redondo Bautista M., Abiles Osinaga J.	Obesity Surgery (2017) 27:5 (1229-1232). Date of Publication: 1 May 2017
Microalbuminuria and blood pressure in obese children	Papalia T., Bonofiglio M., Greco R., Lofaro D., Mollica A., Bonofiglio R.	Nephrology Dialysis Transplantation (2017) 32 Supplement 3 (iii745). Date of Publication: 1 May 2017
Rosuvastatin therapy for dyslipidemia and other associated parameters in Saudi metabolic syndrome patients	Rafeeq M., Habib H., Murad H., Gari M., Gazzaz Z.	FASEB Journal (2017) 31:1 Supplement 1. Date of Publication: 1 Apr 2017
Prevalence of metabolic syndrome and its components among patients with various psychiatric diagnoses and treatments: A cross-sectional study	Alosaimi F.D., Abalhassan M., Alhaddad B., Alzain N., Fallata E., Alhabbad A., Alassiry M.Z.	General Hospital Psychiatry (2017) 45 (62-69). Date of Publication: 1 Mar 2017
Diabetes mellitus, hypertension, hyperlipidemia and obesity do not affect tumor expression of estrogen and progesterone receptors in Saudi breast cancer patients	AlSaeed E., Albeeshi M., Alsari M., Alowaini F., Alsaawi A., Bahabri I.	Kuwait Medical Journal (2017) 49:1 (17-21). Date of Publication: 1 Mar 2017
Prevalence and predictors of physical exercise among nurses. A cross-sectional study	Al-Tannir M.A., Kobrosly S.Y., Elbakri N.K., Abu-Shaheen A.K.	Saudi Medical Journal (2017) 38:2 (209-212). Date of Publication: 1 Feb 2017
Validity of visceral adiposity estimates from DXA against MRI in Kuwaiti men and women	Mohammad A., De Lucia Rolfe E., Sleigh A., Kivisild T., Behbehani K., Wareham N.J., Brage S., Mohammad T.	Nutrition and Diabetes (2017) 7:1 Article Number: e238. Date of Publication: 9 Jan 2017
The barriers and enablers of healthy eating among young adults: a missing piece of the obesity puzzle: A scoping review	Munt A.E., Partridge S.R., Allman-Farinelli M.	Obesity Reviews (2017) 18:1 (1-17). Date of Publication: 1 Jan 2017
Effect of low glycemic index and food exchange system diets on metabolic syndrome components in Saudi medical students	Alodhayani A.A., Bajaber A.S., Al-Hussan R.S.	Biomedical Research (India) (2017) 28:4 (1714-1719). Date of Publication: 2017
Anthropometric cutoff values for predicting metabolic syndrome in a Saudi community: From the SAUDI-DM study	Al-Rubean K., Youssef A.M., Al Farsi Y., Al-Sharqawi A.H., Bawazeer N., Al Otaibi M.T., AlRumaih F.I., Zaidi M.S.	Annals of Saudi Medicine (2017) 37:1 (21-30). Date of Publication: 1 Jan 2017
Prevalence of obesity and correlation with BP and diabetes: A random survey in Jazan regionof Saudi Arabia	Makeen H.A., Pancholi S.S., Safhiand M.M., Albarraq A.A.	International Journal of Pharmaceutical Research (2017) 9:2 (86-94). Date of Publication: 2017
Optimal anthropometric cutoff points to predict overweight and obesity: A cross-sectional survey in Iranian females	Esmaeil Motlagh M., Nasrollahpour Shirvani S.D., Ghadimi R., Taheri M., Hassanzadeh-Rostami Z.	Iranian Red Crescent Medical Journal (2017) 19:5 Article Number: e41497. Date of Publication: 2017
Gender differentials in adult excess weight in the Arab world: A review	Akik C., Ghattas H., Sharara E., Makhlouf Obermeyer C.	Annals of Nutrition and Metabolism (2017) 71 Supplement 2 (758-759). Date of Publication: 2017
Comparison of lifestyle patterns and body weight management practices between normal weight and obese female university students (Riyadh-Saudi Arabia)	Alqahtani A., Alsubaie A., Alateq A., Alsagabi B., Aloraini M., Benajiba N.	Annals of Nutrition and Metabolism (2017) 71 Supplement 2 (1235). Date of Publication: 2017
The effect of black seed powder on blood glycaemia, blood lipidemia and body composition on adults at risk for cardiovascular diseases	Al Dhaheri A., Al Khatib D., Jarrar A.	Annals of Nutrition and Metabolism (2017) 71 Supplement 2 (913). Date of Publication: 2017
Acute Pancreatitis: A Complication of Intragastric Balloon	Aljiffry M., Habib R., Kotbi E., Ageel A., Hassanain M., Dahlan Y.	Surgical Laparoscopy, Endoscopy and Percutaneous Techniques (2017) 27:6 (456-459). Date of Publication: 2017
Correlation between serum alanine aminotransferase activity and immunologic response and body mass index in obese patients with chronic hepatitis B virus infection	Alsharif F.M.	European Journal of General Medicine (2017) 14:2 (34-37). Date of Publication: 2017
Obesity trends in multinational pediatric population in uae-a window	Chaturvedi D., Hegde K.K.	Hormone Research in Paediatrics (2017) 88 Supplement 1 (516-517). Date of Publication: 2017
Tips and Tricks of Converting Laparoscopic Adjustable Gastric Banding to Roux-en-Y Gastric Bypass in one Stage	Nimeri A.A., Maasher A., Al Shaban T., Salim E., Ibrahim M.	Obesity Surgery (2016) 26:12 (3066-3068). Date of Publication: 1 Dec 2016
Age-specific improvements in impaired fasting glucose and vitamin D status using a lifestyle intervention programme in overweight and obese saudi subjects	Al-Daghri N.M., Alfawaz H., Aljohani N.J., Wani K., Alharbi M., Al-Saleh Y., Al-Attas O.S., Alokail M.S.	International Journal of Clinical and Experimental Medicine (2016) 9:10 (19850-19857) Article Number: IJCEM0033310. Date of Publication: 30 Oct 2016
Obese patients with RA have a more seropositive and a more active disease with less deformities	Al-Herz A., Al-Awadhi A., Saleh K., Al-Kandari W., Hasan E., Ghanem A., Abutiban F., Alenizi A., Hussain M., Ali Y., Nahar I., Aldei A., Alhajeri H., Hayat S., Khadrawy A., Fazal A., Mokaddem K., Zaman A., Mazloum G., Bartella Y., Hamed S., Al-Saber A.	Arthritis and Rheumatology (2016) 68 Supplement 10 (1918-1919). Date of Publication: 1 Oct 2016
Role of overweight and obesity in occurrence and outcomes of venous thromboembolism	El-Menyar A., Al-Thani H., Asim M.	Journal of the American College of Surgeons (2016) 223:4 Supplement 1 (e63-e64). Date of Publication: 1 Oct 2016
The relationship of management modality in Saudi patients with type 2 diabetes to components of metabolic syndrome, γ glutamyl transferase and highly sensitive C-reactive protein	Bahijri S.M., Ahmed M., Al-Shali K., Bokhari S., Alhozali A., Borai A., Gusti A., Ajabnoor G., Alghamdi A., Asiri M., Tuomilehto J.	Therapeutic Advances in Chronic Disease (2016) 7:5 (246-254). Date of Publication: 1 Sep 2016
Obese patients with RA have a more seropositive and a more active disease: Results from the KRRD registry	Al-Herz A., Al-Awadhi A., Saleh K., Al-Kandari W., Hasan E., Ghanem A., Abutiban F., Alenizi A., Hussain M., Ali Y., Khadrawy A., Fazal A., Mokaddem K., Zaman A., Mazloum G., Aftab B., Haider N., Bartella Y., Hamed S., Al-Saber A.	International Journal of Rheumatic Diseases (2016) 19 Supplement 2 (177). Date of Publication: 1 Sep 2016
Preoperative transthoracic echocardiography in patients with super obesity for bariatric surgery: Is it necessary?	AlMarri F., Alsabah S.	Surgery for Obesity and Related Diseases (2016) 12:7 Supplement 1 (S120). Date of Publication: 1 Aug 2016
Calculated adiposity and lipid indices in healthy Arab children as influenced by vitamin D status	Al-Daghri N.M., Sabico S., Al-Saleh Y., Al-Attas O.S., Alnaami A.M., AlRehaili M.M., Al-Harbi M., Alfawaz H., Chrousos G., Alokail M.S.	Journal of Clinical Lipidology (2016) 10:4 (775-781). Date of Publication: 1 Jul 2016
The Olivetti Heart Study: Predictive value of a new adiposity index on risk of hypertension, blood pressure, and subclinical organ damage	D'Elia L., Manfredi M., Sabino P., Strazzullo P., Galletti F.	Nutrition, Metabolism and Cardiovascular Diseases (2016) 26:7 (630-636). Date of Publication: 1 Jul 2016
Clinical, nutritional and environmental characteristics of a sample of NAFLD Lebanese patients	Sayegh N.F., Younes H., Sayegh R.	Obesity Facts (2016) 9 SUPPL. 1 (134). Date of Publication: June 2016
Is SPIDER® Sleeve Gastrectomy Superior to Laparoscopic Sleeve Gastrectomy; results in 400 patients with 2 years follow up	Al-dhaheri M.S., Khidir N., El Ansari W., Sargsyan D., Bashah M.M., Alkuwari M.	Obesity Facts (2016) 9 SUPPL. 1 (167-168). Date of Publication: June 2016
Portal and mesenteric vein thrombosis: Case series among 3000 bariatric cases; our experience in Qatar and future path to decrease its incidence	El Matbouly M.A., Khidir N., Basha M., Al Kuwari M.	Obesity Facts (2016) 9 SUPPL. 1 (196). Date of Publication: June 2016
One year assessment of physical activity behavior in adult Qatari females: A longitudinal study	Al Sayegh S.M., Van Der Walt M., Al Kuwari M.G.	Obesity Facts (2016) 9 SUPPL. 1 (218-219). Date of Publication: June 2016
Research gaps in physical activity, sedentary behavior, and obesity among children in Qatar: A systematic review	Al Hammadi E.M., Sayegh S., Al Mudahka F., Ibrahim I., Al Kuwari M.G.	Obesity Facts (2016) 9 SUPPL. 1 (221). Date of Publication: June 2016
Is obesity negatively associated with dental caries? A cross-sectional study among 6th grade schoolchildren	Fadel H.T., Bhayat A., Ahmad M.S.	Obesity Facts (2016) 9 SUPPL. 1 (228-229). Date of Publication: June 2016
The impact of myeloperoxidase enzyme MPO in obesity and insulin resistance	Risheq S.I.	Obesity Facts (2016) 9 SUPPL. 1 (243). Date of Publication: June 2016
Weight management: Obalon® vs. Orbrera™ intra-gastric balloon	Al Sharqawi N., Al Sabah S., Al Mulla A.	Obesity Facts (2016) 9 SUPPL. 1 (330). Date of Publication: June 2016
Heliobacter pylori among obese and non-obese patients in Najran, Saudi Arabia: A controlled cross-sectional study	Al-Zubaidi A., Alzobydi A., Alghamdy H., Alakwa A., Aman K., Kurian R., Kassim S., Alshahrani A.	Canadian Journal of Gastroenterology and Hepatology (2016) 2016. Date of Publication: 2016
Structured exercise in obese diabetic patients with chronic kidney disease: A randomized controlled trial (NCT01036490)	Leehey D.J., Collins E., Kramer H.J., Cooper C., Butler J., McBurney C., Jelinek C., Garabedian A., O'Connell S.	American Journal of Kidney Diseases (2016) 67:5 (A67). Date of Publication: May 2016
Risk of mortality increases inpatients with the metabolic syndrome in the presence of elevated c-reactive protein and albuminuria	Sinha S., Shaheen M., Pan D., Norris K.C., Nicholas S.B.	American Journal of Kidney Diseases (2016) 67:5 (A102). Date of Publication: May 2016
Effect of ACE2 deletion on renal function and structure in non-obese diabetic (NOD) mice	Roca-Ho H., Palau V., Riera M., Rebull M., Gimeno J., Pascual J., Soler M.J.	Nephrology Dialysis Transplantation (2016) 31 SUPPL. 1 (i479). Date of Publication: May 2016
Treatment with a glucagon-like peptide-1 receptor agonist exenatide decreases albuminuria in overweight type 2 diabetic patients	Bulum T., Prkačin I., Duvnjak L.	Nephrology Dialysis Transplantation (2016) 31 SUPPL. 1 (i487). Date of Publication: May 2016
Body mass index among Special Olympics athletes from Muslim majority countries: Differences in gender and adult status	Patka M., Murry A.	Journal of Intellectual Disability Research (2016) 60:4 (335-343). Date of Publication: 1 Apr 2016
The Reliability and Concurrent Validity of a Modified Version of the International Physical Activity Questionnaire for Adolescents (IPAQ-A) in Tunisian Overweight and Obese Youths	Regaieg S., Charfi N., Yaich S., Damak J., Abid M.	Medical Principles and Practice (2016) 25:3 (227-232). Date of Publication: 1 Apr 2016
Independent associations of polymorphisms in vitamin D binding protein (GC) and vitamin D receptor (VDR) genes with obesity and plasma 25OHD3 levels demonstrate sex dimorphism	Almesri N., Das N.S., Ali M.E., Gumaa K., Giha H.A.	Applied physiology, nutrition, and metabolism = Physiologie appliquee, nutrition et metabolisme (2016) 41:4 (345-353). Date of Publication: 1 Apr 2016
Comparison of obese adults with and without metabolic abnormalities in the United Arab Emirates	Hasan H.A., Wan Abdul Manan W.M., Hamid Jan J.M., Aris N.L., Raigangar V.L.	Obesity Reviews (2016) 17 SUPPL. 2 (41). Date of Publication: April 2016
Study of the association between CVD biomarkers and sedentary and dietary behaviors among college students	Risk N.A., Kahloot N., Al Yousef D., Al Jassim A., Kerkadi A.	Obesity Reviews (2016) 17 SUPPL. 2 (51). Date of Publication: April 2016
Outcome of laparoscopic gastric greater curvature plication in morbidly obese patients in QATAR (2011-2012)	Khidir N., Bashah M., Al Dhaheri M., El Ansari W., Jabbour G.	Obesity Reviews (2016) 17 SUPPL. 2 (59). Date of Publication: April 2016
Outcomes of SPIDER sleeve gastrectomy in 200 patients (2012-2013) with 2 years follow up	Elifranji M., Al Dhaheri M., Khidir N., Bashah M., El Ansari W.	Obesity Reviews (2016) 17 SUPPL. 2 (59-60). Date of Publication: April 2016
The association between physical activity patterns and the risk factors of metabolic syndrome in Saudi Men	Alkahtani S.A.	Obesity Reviews (2016) 17 SUPPL. 2 (80). Date of Publication: April 2016
Prevalence and determinants of obesity and metabolic syndrome among school children and adolescents in Ras Al Khaimah, United Arab Emirates: Study design and methodology	Al Zaabi M.A.L., M. Sheek-Hussein M.S.H., Iblair I.B., Selini Katsaiti S.K., Tom Loney T.L., Syed Shah S.M.S., A Oulhaj A.O.	Obesity Reviews (2016) 17 SUPPL. 2 (134). Date of Publication: April 2016
Consumption of juice and carbonated drinks in relation to body mass index among Kuwaiti children aged 2-5 years	Al-Hilal M., Al-Hamad N., Alsumaie M., Al-Taiar A.	Obesity Reviews (2016) 17 SUPPL. 2 (135). Date of Publication: April 2016
Parental perceptions and concerns of weight status in children with autism spectrum disorders in Kuwait	Alkazemi D.U.Z., Rahman A., Alsaad S., Kubow S.	Obesity Reviews (2016) 17 SUPPL. 2 (137). Date of Publication: April 2016
Vitamin D status and obesity in Kuwaiti children: Results from a national survey	Al-Lahou B., Al-Zenki S., Booth S., Jamil K., Al-Hamad N., Ausman L., Zhang F.F.	FASEB Journal (2016) 30 Meeting Abstracts. Date of Publication: April 2016
Outcomes of Swallowable Intragastric Balloon (Obalon®) as a treatment modality for the overweight and obese	Sabah S.A., Alsharqawi N., Mulla A.A., Amiri A.	Surgical Endoscopy and Other Interventional Techniques (2016) 30 SUPPL. 1 (S448). Date of Publication: March 2016
Is visceral adiposity a modifier for the impact of blood pressure on arterial stiffness and albuminuria in patients with type 2 diabetes?	Bouchi R., Ohara N., Asakawa M., Nakano Y., Takeuchi T., Murakami M., Sasahara Y., Numasawa M., Minami I., Izumiyama H., Hashimoto K., Yoshimoto T., Ogawa Y.	Cardiovascular Diabetology (2016) 15:1 Article Number: 10. Date of Publication: 21 Jan 2016
Gum Arabic suppressed diet-induced obesity by alteration the expression of mRNA levels of genes involved in lipid metabolism in mouse liver	Ahmed A.A., Musa H.H., Fedail J.S., Sifaldin A.Z., Musa T.H.	Bioactive Carbohydrates and Dietary Fibre (2016) 7:1 (15-20). Date of Publication: 1 Jan 2016
Dietary approach and its relationship with metabolic syndrome components	Bajaber A.S., Abdelkarem H.M., El-Mommten A.M.	International Journal of PharmTech Research (2016) 9:8 (237-246). Date of Publication: 2016
Association between insulin resistance and inflammatory cytokines among obese Saudi type 2 diabetic with vitamin D deficiency	Al-Sharif F.M.	European Journal of General Medicine (2016) 13:4 (91-96). Date of Publication: 2016
Contribution of adiposity to the increased risk of T2D in the UAE	Alkaf B., Lehne B., Kooner J.S., Lessan N., Chambers J.C., Barakat M.T.	Diabetes (2016) 65 Supplement 1 (A404). Date of Publication: 2016
In vivo exposures to particulate matter collected from Saudi Arabia or nickel chloride display similar dysregulation of metabolic syndrome genes	Brocato J., Hernandez M., Laulicht F., Sun H., Shamy M., Alghamdi M.A., Khoder M.I., Kluz T., Chen L.-C., Costa M.	Journal of Toxicology and Environmental Health - Part A: Current Issues (2015) 78:23-24 (1421-1436). Date of Publication: 17 Dec 2015
Obesity and the incidence of apolipoprotein E polymorphisms in an assorted population from Saudi Arabia population	Alharbi K.K.	Molecular Biology of the Cell (2015) 26:25. Date of Publication: 15 Dec 2015
The prevalence of helicobacter pylori infection in obese and non-obese subjects attending the endoscopy unit	Hashim A.M., Abualsel A., Mostafa N.R., Obaid J.	Bahrain Medical Bulletin (2015) 37:4 (234-236). Date of Publication: 1 Dec 2015
Waist-to-height ratio is independently associated with chronic kidney disease in overweight type 2 diabetic patients	Blaslov K., Bulum T., Duvnjak L.	Endocrine Research (2015) 40:4 (194-198). Date of Publication: 2 Oct 2015
Measuring obesity and lack of physical activity in Saudi school children due to excess television viewing: A case-control study	Al-Ghamdi S.H.	Pediatric Diabetes (2015) 16 SUPPL. 21 (128). Date of Publication: October 2015
Are microalbuminuria and elevated 24 H urinary microalbumin excretion within normal range associated with metabolic syndrome in Chinese adults?	Ge Z., Guo X., Chen X., Zhang J., Yan L., Tang J., Cai X., Xu A., Ma J.	PLoS ONE (2015) 10:9 Article Number: 0138410. Date of Publication: 17 Sep 2015
Prevalence of metabolic syndrome in patients with acute coronary syndrome in yemen data from gulf race	AL-Khawlani N., AL-Khawlani A., AL-Motarreb A.	European Heart Journal, Supplement (2015) 17 Supplement E (23-24). Date of Publication: 1 Sep 2015
Reduced EDH but not NO per se is responsible for attenuated microvascular endotheliumdependent relaxation to Ach in morbid obesity	Orie N., Bakhamis A., Raees A., Bashah M., Alsayrafi M., Mohamed-Ali V.	Acta Physiologica (2015) 215 Supplement 703 (14). Date of Publication: 1 Sep 2015
Glucagon-like peptide-1 receptor agonists decreases albuminuria in overweight patients with type 2 diabetes	Bulum T., Blaslov K., Tomić M., Duvnjak L.	Diabetologia (2015) 58:1 SUPPL. 1 (S532-S533). Date of Publication: September 2015
6 Years experience of biliopancreatic diversion	Mirza Gari M.K., Nefady M.	Obesity Surgery (2015) 25:8 (1314). Date of Publication: August 2015
Effect of gender and ethnicity on weight loss following bariatric surgery: Data from the israel bariatric surgery registry	Blumenfeld O., Liverant-Taub S., Raz I., Shohat T.	Obesity Surgery (2015) 25:8 (1316). Date of Publication: August 2015
Prevalence and determinants of overweight/ obesity among the medical students, Sau, Saudi Arabia	Aldossari K.	Obesity Surgery (2015) 25:8 (1330). Date of Publication: August 2015
Is rejection of bariatric surgery a result of a negative attitude towards obese patients?	Almerri F., Alroumi M., Alkamees S., Ameer Z., Alroshood M., Jamal M.	Obesity Surgery (2015) 25:1 SUPPL. 1 (S36-S37). Date of Publication: August 2015
Neuropathy post-laparoscopic sleeve gastrectomy (LSG); the findings	Alsabah S., Alsabah A., Renno W., Alsabah S., Alserri A.	Obesity Surgery (2015) 25:1 SUPPL. 1 (S44). Date of Publication: August 2015
Efficacy of Mini Gastric Bypass in diabetic patients with body mass index less than 34 KG/M2, Sharjah experience	Mahdy T., Alwahidi A., Schou C.	Obesity Surgery (2015) 25:1 SUPPL. 1 (S59-S60). Date of Publication: August 2015
Review of patients who underwent laparoscopic bariatric procedure at MEDCARE hospital Dubai	Natarajan N., Salam A., Sherin, Qubaisi	Obesity Surgery (2015) 25:1 SUPPL. 1 (S91). Date of Publication: August 2015
Porto-mesenteric thrombosis after bariatric surgery	Nimeri A., Khoursheed M., Alnaami M., Alhazmi A., Fawwal H., Alqahtani A., Abdalla E., Naqeeb A., Alami R., Safadi B., Alkuwwari M., Basha M., Sargsyan D., Abdelwahid A., Taha S., Ahmed F., Fayez R., Moghraby M., Al-Muntashery A., Haddad M., Bashir A.	Obesity Surgery (2015) 25:1 SUPPL. 1 (S129). Date of Publication: August 2015
Laparoscopic gastric bypass procedure and repair of a large sliding hiatal hernia: A video presentation	Al-Kuwari M., Jabbour G., Helmuth B.	Obesity Surgery (2015) 25:1 SUPPL. 1 (S132). Date of Publication: August 2015
Laparoscopic sleeve gastrectomy in situs inversus totalis	Ebeid M., Mohamed I., Abdelhamid I.	Obesity Surgery (2015) 25:1 SUPPL. 1 (S151). Date of Publication: August 2015
Integrated health: “Preoperative and post operative nutritional status”	Darakjian J.A.	Obesity Surgery (2015) 25:1 SUPPL. 1 (S151-S152). Date of Publication: August 2015
The role of surgery against the rising tides of obesity and metabolic disease in Oman-the view from the Royal Hospital in Muscat	Almehdi R., Azzam A., Fadhli A.R., Al Zadjali A.	Obesity Surgery (2015) 25:1 SUPPL. 1 (S190-S191). Date of Publication: August 2015
Sleeve gastrectomy the worst cenario Sharjah experience (UAE)	Alwahedi A., Mahdy T., Edris F.	Obesity Surgery (2015) 25:1 SUPPL. 1 (S202-S203). Date of Publication: August 2015
Endosopic stent placement as therapeutic option for post bariatric surgery leaks: The Kuwait experience	Al-Ali J., Ahmed A., Al-Asfar F., Alsumait B., Hasan F., Khoursheed M.	Obesity Surgery (2015) 25:1 SUPPL. 1 (S210). Date of Publication: August 2015
Laparoscopic sleeve gastrectomy, 200 cases without a leak: Short-term results, complications and technical considerations.	Al Qurashi T., Ghasoup A., Ahmad S., Widnly M.	Obesity Surgery (2015) 25:1 SUPPL. 1 (S224). Date of Publication: August 2015
The potential role of bariatric surgery in the treatment of obesity related female infertility: Our experience in qatar	Al Kuwari M., Jabbour G., El Batbouly M.	Obesity Surgery (2015) 25:1 SUPPL. 1 (S250-S251). Date of Publication: August 2015
Ethnic and gender differences on weight loss after bariatric surgery between Jewish and Arab in Israel	Blumenfeld O., Liverant-Taub S., Lavy-Shahaf G., Zuker I., Raz I., Shohat T., Sakran N.	Obesity Surgery (2015) 25:1 SUPPL. 1 (S313). Date of Publication: August 2015
The feasibility of laparoscopic Roux-en-Y gastric bypass as a conversional procedure for failed laparoscopic sleeve gastrectomy	Alsharqawi N., Al Sabah S., A lMulla A., Ekrouf S., Al Subaie S., Al Haddad M., Al Enezi K., Juma T.	Obesity Surgery (2015) 25:1 SUPPL. 1 (S331). Date of Publication: August 2015
An adapted cognitive behavioral approch to addressing overweight and obesity among qatari youth	Alneama J.M., Ahmedna M., Al-Kuwari M.G.	Obesity Facts (2015) 8 SUPPL. 1 (83-84). Date of Publication: May 2015
Prevalence obesity among Saudi college students	Alrowaily M.A.	Obesity Facts (2015) 8 SUPPL. 1 (202-203). Date of Publication: May 2015
Long-term albuminuria remission after bariatric surgery in swedish obese subjects (SOS)	Svensson P.A., Peltonen M., Le Roux C.W., Sjöholm K., Sjöström L., Carlsson L.M.	Obesity Facts (2015) 8 SUPPL. 1 (220). Date of Publication: May 2015
Treatment with a glucagon-like peptide-1 receptor agonist liraglutide decreases albuminuria in overweight type 2 diabetic patients	Bulum T., Blaslov K., Prkačin I., Zibar K., Duvnjak L.	Nephrology Dialysis Transplantation (2015) 30 SUPPL. 3 (iii536). Date of Publication: May 2015
Hair trace elements concentrations in obese females and their relation to type 2 diabetes in Saudi Arabia	Fatani S.H., Saleh S.A.K., Adly H.M., Abdulkhaliq A.A.	Clinical Chemistry (2015) 61:10 SUPPL. 1 (S105). Date of Publication: 2015
Does morbid obesity protect from diabetes? results of an observational study of 401 morbid obese patients from Qatar	Sharma M., Al Kaabi S., John A., Thandassery R.B., Singh R.	Gastroenterology (2015) 148:4 SUPPL. 1 (S673). Date of Publication: April 2015
National nutrition programs in emerging countries: Coping with the double burden of malnutrition and obesity in Ethiopia	Zello G.A.	Canadian Journal of Diabetes (2015) 39 SUPPL. 1 (S4). Date of Publication: April 2015
Describing the intrapersonal influences on eating behaviours of adolescent girls in Saudi Arabia	Aljaaly E.A.	Canadian Journal of Diabetes (2015) 39 SUPPL. 1 (S39). Date of Publication: April 2015
A two fold risk of metabolic syndrome in a sample of patients with schizophrenia: Do consanguinity and family history increase risk?	Bener A.	European Psychiatry (2015) 30 SUPPL. 1 (905). Date of Publication: 31 Mar 2015
Bone mineral density and measures of adiposity in Saudi Postmenopausal women	Ferns G.	Osteoporosis International (2015) 26:1 SUPPL. 1 (S73). Date of Publication: February 2015
A program for obese youth at-risk for diabetes in Qatar	Selmi S., Daghash G., Mathis S., Nahas K., Wilbur K.	Avicenna (2015) 2015:1 Article Number: 2. Date of Publication: 2015
Prevalence and correlates of adult overweight in the Muslim world: Analysis of 46 countries	Kahan D.	Clinical Obesity (2015) 5:2 (87-98). Date of Publication: 1 Apr 2015
Global obesity study on drivers for weight reduction strategies	Grebitus C., Hartmann M., Reynolds N.	Obesity Facts (2015) 8:1 (77-86). Date of Publication: 19 Mar 2015
Distribution of obesity among male in Aljouf population, Saudi Arabia	Alruwaili M., Hamad I., Selim S.	Journal of Pure and Applied Microbiology (2015) 9:1 (617-622). Date of Publication: 2015
Interventional program for teenagers’ obesity	Al Saweer A., Salehi S., Al Tiho M., Al Saffar B., Al Amer M.	Bahrain Medical Bulletin (2015) 37:2. Date of Publication: 2015
The association of ghrelin -501A/C polymorphism with ghrelin and leptin levels in non-obese Saudi Population with type 2 diabetes mellitus	Ali T.M., Khalifa A.S., Ali M.N.H.	National Journal of Physiology, Pharmacy and Pharmacology (2015) 5:3 (243-249). Date of Publication: 13 Jul 2015
Impact of obesity, physical activity and media consumption patterns on emergency department patients disposition	Altalhi K., Almalki T., Almutairi A., Almansouri B., Alharthi A., Abdullah Alswat K.	Endocrine Reviews (2015) 36 Supplement 2. Date of Publication: 2015
Metabolic syndrome in the cardiac care unit (CCU) patients: Prevalence, clinical characteristics and relation to cardiovascular markers	Alakkas Z.A., Alswat K.A., Otaibi M.A., Althobaiti T., Alzaidi N., Khalek E.-S.A., Alfifi A.	Endocrine Reviews (2015) 36 Supplement 2. Date of Publication: 2015
Bone mineral density and measures of adiposity in saudi postmenopausal women	Alissa E.M.	Osteoporosis International (2015) 26:2 Supplement (S439-S440). Date of Publication: 2015
Metabolic syndrome and their association with drug naïve schizophrenia and mood disorders-a comparative study	Bashyal B., Goswami H.K.	Indian Journal of Psychiatry (2015) 57:5 SUPPL. 1 (S56-S57). Date of Publication: January 2015
Effect of camel milk on plasma glucose concentration and lipid profile in streptozotocin-induced diabetic rats: Camel milk may better therapeutic potential for obese diabetic patients	Govindasamy C., Alnumair K.S., Alsaif M.A.	Obesity Research and Clinical Practice (2014) 8 SUPPL. 1 (38-39). Date of Publication: December 2014
Lack of association between genetic variation of -2548G/A of leptin gene polymorphismand hypertension in obese adult Saudi subjects	Osama A.	FEBS Journal (2014) 281 SUPPL. 1 (580). Date of Publication: September 2014
The natural evolution of impaired glucose homeostasis among obese adolescents in a high-risk diabetes prone population	Zuckerman-Levin N., Pasternak I., Najjar S., Hermoni D., Shehadeh N.	Hormone Research in Paediatrics (2014) 82 SUPPL. 1 (102-103). Date of Publication: September 2014
A randomized controlled double blinded clinical trial of vitamin D3 supplementation on obesity parameters in obese type 2 diabetes subjects in the UAE	Sadiya A.	Clinical Nutrition (2014) 33 SUPPL. 1 (S233). Date of Publication: September 2014
Effects of breast feeding and overweight on asthma and respiratory symptoms in schoolchildren	Lafta A., Shamssain M.	European Respiratory Journal (2014) 44 SUPPL. 58. Date of Publication: 1 Sep 2014
Impact of sleeve gastrectomy on glycemic control and resolution of type II DM in morbidly obese saudi patients. Preliminary 1-year results	Almontashery A.M.	Obesity Surgery (2014) 24:8 (1232-1233). Date of Publication: August 2014
5 years experience of biliopancreatic diversion	Gari M.K.	Obesity Surgery (2014) 24:8 (1275). Date of Publication: August 2014
Particulate matter from Saudi Arabia induces genes involved in inflammation, metabolic syndrome and atherosclerosis	Brocato J., Sun H., Shamy M., Kluz T., Alghamdi M.A., Khoder M.I., Chen L.-C., Costa M.	Journal of Toxicology and Environmental Health - Part A: Current Issues (2014) 77:13 (751-766). Date of Publication: 18 Jul 2014
Second bariatric revision: Is it safe?	Alshurafa H.	Obesity Surgery (2014) 24:7 (1028). Date of Publication: July 2014
Alarming trends in obesity among youth; impact on vitamin D levels?	Alkaabi J.M., Shah S., Almaskari F.	Endocrine Reviews (2014) 35 SUPPL. 3. Date of Publication: 2014
A 3-month balanced diet with complex carbohydrate improves cardiometabolic profile, metabolic endotoxaemia, and the capacity to manage a damaging high-fat meal challenge more appropriately in obese T2DM subjects	Al-Disi D., Al-Daghri N., Khan N., Alsaif M., Alfadda A., Sabico S., Tripathi G., Mcternan P.G.	Diabetes (2014) 63 SUPPL. 1 (A192). Date of Publication: June 2014
Obesity and insulin resistance dysregulate the metabolome in Emirati children	Hubal M.J., Nadler E.P., Lessan N., Hannoun Z., Barakat M.T.	Diabetes (2014) 63 SUPPL. 1 (A315). Date of Publication: June 2014
The genetics of metabolic syndrome in Arabs: “Oman family study”	Al Kharusi N.N., Al Yahyaee S.A., Albarwani S.A., Hassan M.O., Gingras M.-C., Muzny D.M., Boerwinkle E., Gibbs R., Below J.E., Bayoumi R.A.	Diabetes (2014) 63 SUPPL. 1 (A424). Date of Publication: June 2014
A 6-month modest lifestyle modification with increased sunlight exposure improves vitamin d status, lipid profile, and glycemic status in overweight and obese Saudi adults with vitamin d deficiency and varying glycemic levels	Al-Daghri N., Aljohani N., Al-Fawaz H., Al-Saleh Y., Al-Yousef M., Sabico S., Kumar S.	Diabetes (2014) 63 SUPPL. 1 (A590). Date of Publication: June 2014
Anti-hyperlipidaemic effect of Citrullus colocynthis oil in the offspring of obese rats	Meziane R.K., Didi A., Ammamou F., Yazit M., Chabane Sari D.	Fundamental and Clinical Pharmacology (2014) 28 SUPPL. 1 (89-90). Date of Publication: May 2014
Waist to height ratio is independently associated with chronic kidney disease in overweight type 2 diabetic patients	Blaslov K., Bulum T., PrkačIn I., Duvnjak L.	Nephrology Dialysis Transplantation (2014) 29 SUPPL. 3 (iii390). Date of Publication: May 2014
Prevalence of body weight and body shape dissatisfaction among secondary school girls in Qatar	Kerkadi A., Sadig A.H.	Obesity Facts (2014) 7 SUPPL. 1 (37). Date of Publication: May 2014
Saudi obesity treatment experience: Success and aspirations	Alshgrawi R., Alshayeb I., Johuar S.	Obesity Facts (2014) 7 SUPPL. 1 (97). Date of Publication: May 2014
Gender-dependent associations between socioeconomic status and metabolic syndrome: A cross-sectional study in the adult Saudi population	Al-Daghri N.M., Alkharfy K.M., Al-Attas O.S., Khan N., Alfawaz H.A., Alghanim S.A., Al-Yousef M.A., Al-Ajlan A.S.M., Alokail M.S.	BMC Cardiovascular Disorders (2014) 14 Article Number: 51. Date of Publication: 14 Apr 2014
Comprehensive analysis of circulating adipokines and hsCRP association with cardiovascular disease risk factors and metabolic syndrome in Arabs	Abu-Farha M., Behbehani K., Elkum N.	Cardiovascular Diabetology (2014) 13:1 Article Number: 76. Date of Publication: 9 Apr 2014
Let7 MiRNA as a potential mediator of insulin resistance in normal weight subjects	Elrayess M., Al-Jaber M., AlMuraikhi S., Mohamed-Ali V.	Obesity Reviews (2014) 15 SUPPL. 2 (35). Date of Publication: March 2014
Vitamin D levels and VDR polymorphisms: Relationships to metabolic syndrome components in overweight / obese Arab females	Hasan H., AbuOdeh R., Wan Muda W., Jan Mohammed H.	Obesity Reviews (2014) 15 SUPPL. 2 (44). Date of Publication: March 2014
Alarming obesity trends and associated risk factors among South Asian immigrants in the United Arab Emirates	Shah S., Loney T., Dhaheri S., Vatanparast H., Elbarazi I., Blair I., Ali R.	Obesity Reviews (2014) 15 SUPPL. 2 (74). Date of Publication: March 2014
Alarmingly high rates of child obesity in Saudi Arabia. A possible link between obesity and inheritance of phenylthio carbamide gene (PTC)	Altamimi N., Aliamany M., Alafnan A., Alrashidi A., Alshammari F., AlHazmi A., Farshori M.	Obesity Reviews (2014) 15 SUPPL. 2 (87). Date of Publication: March 2014
The epidemic of obesity in the Middle East and North Africa	El Kholy M., Elsedfy H., Amr N.	Rivista Italiana di Medicina dell'Adolescenza (2014) 12:1 (9-12). Date of Publication: January-April 2014
Updates of overweight and obesity status and their consequences in Palestine	Ellulu M., Rahmat A., Abed Y.	Pakistan Journal of Nutrition (2014) 13:2 (116-121). Date of Publication: 2014
Association of abdominal adiposity with diabetes and cardiovascular diseases in adult saudi males	ALBakr R.B., Saad H.A., Pharaon M.G., ALDosari A.N., ALSaleem A.S., Khoja A.T., ALBakr H.B.	Experimental and Clinical Cardiology (2014) 20:8 (3745-3760). Date of Publication: 2014
Omega-3 fatty acids protect renal functions by increasing docosahexaenoic acid-derived metabolite levels in SHR.Cg-Lepr(cp)/NDmcr rats, a metabolic syndrome model.	Katakura M., Hashimoto M., Inoue T., Al Mamun A., Tanabe Y., Iwamoto R., Arita M., Tsuchikura S., Shido O.	Molecules (Basel, Switzerland) (2014) 19:3 (3247-3263). Date of Publication: 2014
A two fold risk of metabolic syndrome in a sample of patients with schizophrenia: Do consanguinity and family history increase risk?	Bener A., Al-Hamaq A.O.A.A., Dafeeah E.E.	Diabetes and Metabolic Syndrome: Clinical Research and Reviews (2014) 8:1 (24-29). Date of Publication: January-March 2014
Treating sleeve gastrectomy leak with endoscopic stenting: the kuwaiti experience and review of recent literature	Alazmi W., Al-Sabah S., Ali D.A.M., Almazeedi S.	Surgical Endoscopy (2014) 28:12 (3425-3428). Date of Publication: 2014
Patients at risk for trace element deficiencies: Bariatric surgery	Freeland-Graves J.H., Lee J.J., Mousa T.Y., Elizondo J.J.	(2014) 28:4 (495-503). Date of Publication: 1 Oct 2014
The association of type 2 diabetes with obesity and other factors: In multinational community	Arafat M., Salam A., Arafat O.	International Journal of Pharmacy and Pharmaceutical Sciences (2014) 6:9 (257-260). Date of Publication: 2014
General anesthesia for the heaviest man in the world	Terkawi A.S., Rafiq M., Algadaan R., Ur Rehman I., Doais K.S., Durieux M.E., Al Sohaibani M.	Saudi Journal of Anaesthesia (2014) 8:5 Supplement (S101-S104). Date of Publication: 1 Nov 2014
Evaluation of shared risk factors of chronic prostatitis/chronic pelvic pain syndrome, erectile dysfunction, lower urinary tract symptoms and metabolic syndrome in Saudi Arabia	Abdalllah A., Garaffa G., Williamson B., Muir G., Badwan A., Habous M.	Journal of Sexual Medicine (2014) 11 SUPPL. 1 (70-71). Date of Publication: January 2014
Evaluation of the change in the level of daytime sleepiness after participation in a pedometer-based workplace health program	Ng W., Peeters A., Freak-Poli R.	Obesity Research and Clinical Practice (2013) 7 SUPPL. 2 (e92-e93). Date of Publication: December 2013
Improvement of the metabolic syndrome profile by soluble fibre - guar gum - in patients with type 2 diabetes: a randomised clinical trial.	Dall'Alba V., Silva F.M., Antonio J.P., Steemburgo T., Royer C.P., Almeida J.C., Gross J.L., Azevedo M.J.	The British journal of nutrition (2013) 110:9 (1601-1610). Date of Publication: 14 Nov 2013
Methods of measuring overweight and obesity, among 6-9 years school children in Alain City, UAE	Washi S., Al Dhahiri A., Platat C., Ali H., Masuadi E., Jarar A., Helou F., Tewfik I.	Annals of Nutrition and Metabolism (2013) 63 SUPPL. 1 (69-70). Date of Publication: 2013
Ordering food online: The habits of kuwait's residents	Garduno-Diaz S.D.	Annals of Nutrition and Metabolism (2013) 63 SUPPL. 1 (846). Date of Publication: 2013
Food frequency, physical activity and sedentary life style of overweight and obese Saudi young women	AL-Oboudi L., Abuhaimed H.	Annals of Nutrition and Metabolism (2013) 63 SUPPL. 1 (1077). Date of Publication: 2013
Genetic linkage between fatty acid desaturase polymorphism and obesity in a southern Italy population	Varriale B., Esposito T., Tammaro P., Dalia C., Scarpa D.	Annals of Nutrition and Metabolism (2013) 63 SUPPL. 1 (1200). Date of Publication: 2013
Selected dietary nutrients and the prevalence of metabolic syndrome in adult males and females in Saudi Arabia	Khan N., Al-Daghri N.M., Alkharfy K.M., Al-Attas O.S., Alokail M.S., Alfawaz H.A., Alothman A.A., Vanhoutte P.M.	Annals of Nutrition and Metabolism (2013) 63 SUPPL. 1 (1394). Date of Publication: 2013
Perspectives of Overweight towards weight-reducing methods: Approaches and community awareness in the United Arab Emirates	Saber-Ayad M.M., Zabin R.A., Afify N.W., Tahir M.	International Journal of Clinical Pharmacy (2013) 35:5 SUPPL. 2 (998). Date of Publication: October 2013
Specially developed training program for public school teachers on fundamentals of diabetes, diabetes nutrition education and obesity in children-a novel approach in Kuwait	Barake R., Jrew A., Behbehani K.	Pediatric Diabetes (2013) 14 SUPPL. 18 (103). Date of Publication: October 2013
Anxiety and depression among patients with obesity referred for bariatric surgery	Emam E., Osman O.T.	European Psychiatry (2013) 28 SUPPL. 1. Date of Publication: 2013
Impact of morbid obesity on kidney function in type 2 diabetes	Belhatem N., Mohammedi K., Rouzet F., Matallah N., Travert F., Roussel R., Marre M., Le Guludec D., Hansel B.	Diabetologia (2013) 56 SUPPL. 1 (S472-S473). Date of Publication: September 2013
Prevalence of obesity hypoventilation syndrome in OSA patients in the UAE	Al Zaabi A., Fizal S., Rafeek M.K., Nagelkerke N.	European Respiratory Journal (2013) 42 SUPPL. 57. Date of Publication: 1 Sep 2013
Anorexia to obesity: Problems for now and the future	Geirsson R.T.	Acta Obstetricia et Gynecologica Scandinavica (2013) 92:8 (875-876). Date of Publication: August 2013
Sleeve vs plication 256 cases non randomized study	Fardoun A.	Obesity Surgery (2013) 23:8 (1026). Date of Publication: August 2013
The efficacy of laparoscopic sleeve gastrectomy in adolescents	Al-Sabah S., Dashti S., Al-Mulla A., Al-Enezi K., Jumaa T.	Obesity Surgery (2013) 23:8 (1029-1030). Date of Publication: August 2013
Evaluation of the use of single incision laparoscopic surgery (SILS) in bariatric surgery	Torab F.C., Salhat H., Branicky F.J., Kayyal Y.	Obesity Surgery (2013) 23:8 (1034-1035). Date of Publication: August 2013
Bariatric surgery in a tertiary centre in oman: First steps of a nascent service-the challenges and the progress	Almehdi R., Mateen M., Almajrafi H.	Obesity Surgery (2013) 23:8 (1113). Date of Publication: August 2013
Efficacy and satisfaction level of intragastric balloon among patients in Kuwait	Al-Ghareeb F., Al-Adwani A., Al-Sabah S.	Obesity Surgery (2013) 23:8 (1127). Date of Publication: August 2013
Laparoscopic sleeve gastrectomy for type 2 diabetes mellitus: 4 years experience from Kuwait	Al-Sabah S., Al- Mullav A., Al-Enezi K., Al-Bastaki W., Jumaa T., Thalib L.	Obesity Surgery (2013) 23:8 (1152). Date of Publication: August 2013
Role of colonoscopy in the workup of bariatric surgery patients	Al Hadad M., Dehni N., Nimeri A.	Obesity Surgery (2013) 23:8 (1181). Date of Publication: August 2013
Short term outcomes of revisional bariatric surgery at BMI Abu Dhabi	Nimeri A., Hadad M., Ibrahim M., Kurdi R., Hajat C.	Obesity Surgery (2013) 23:8 (1192). Date of Publication: August 2013
One year outcomes of gastric bypass and sleeve gastrectomy at BMI Abu Dhabi	Nimeri A., Hadad M., Ibrahim M., Kurdi R., Hajat C.	Obesity Surgery (2013) 23:8 (1192-1193). Date of Publication: August 2013
LSG in morbidly obese patients in UAE, Sharjah experience	Mahdi T., Alwahedi A.	Obesity Surgery (2013) 23:8 (1205). Date of Publication: August 2013
Revisional surgery: Adjustable gastric band to sleeve gastrectomy-al AMIRI experience	Al Sharqawi N., Al Sabah S., Al Mulla A., Al Anezi K., Jumaa T.	Obesity Surgery (2013) 23:8 (1214). Date of Publication: August 2013
Efficacy of LSG in morbidly obese with type 2 diabetes mellitus in UAE, sharjah experience	Mahdi T., Alwahedi A.	Obesity Surgery (2013) 23:8 (1224). Date of Publication: August 2013
Evaluation of risk factors of chronic prostatitis/chronic pelvic pain syndrome(CP/CPPS) and its association with the metabolic syndrome in Saudi Arabia	Habous M., Nada E., Badwan A., Williamson B., Garaffa G.	Journal of Sexual Medicine (2013) 10 SUPPL. 4 (254). Date of Publication: August 2013
The obesity paradox in patients with acute coronary syndrome: Results from the gulf RACE-2 study	Shehab A., Al-Dabbagh B., Nagelkerke N., Abdulle A.	Cardiology (Switzerland) (2013) 125 SUPPL. 2 (76). Date of Publication: July 2013
Can abnormal high mean platelet volume be used as a screening factor for detection of metabolic syndrome and coronary heart disease?	Braester A., Dorosinsky L., Shturman A., Hershkovitz T., Akria L., Suriu C., Shay M., Atar S.	Journal of Thrombosis and Haemostasis (2013) 11 SUPPL. 2 (1155). Date of Publication: July 2013
Effects of grape seed proanthocyanidins extract and oil rich in docosahexaenoic acid on diet-induced obesity rats	Casanova E., Fernández-Iglesias A., Ribas-Latre A., Baselga-Escudero L., Arola-Arnal A., Bladé C., Arola L., Mulero M., Salvadó M.J.	Annals of Nutrition and Metabolism (2013) 62 SUPPL. 2 (58). Date of Publication: May 2013
Asymmetric dimethylarginine contributes to the kidney function decrease via aggravation of vascular remodeling in obese patients with CKD I-IIIA	Gallyamov M.G., Saginova E.A., Severova M.M., Krasnova T.N., Kopylova A.A.	Nephrology Dialysis Transplantation (2013) 28 SUPPL. 1 (i125). Date of Publication: May 2013
Impact of obesity on survival and New York Heart Association Functional Class in patients with systolic heart failure	Taiyem A., Bdeir M.B., Conboy T.	European Journal of Heart Failure (2013) 12 SUPPL. 1 (S191). Date of Publication: May 2013
Dietary habits and physical activity in 12-15 year old adolescents in Dubai; United Arab Emirates (UAE)	Haroun D.	Obesity Facts (2013) 6 SUPPL. 1 (160). Date of Publication: May 2013
Measured resting energy expenditure in young arab females: Correlations with body composition and agreement with prediction equations	Hassan A., Mahdi A., Hamade L., Kerkadi A., Yousif A.	Obesity Facts (2013) 6 SUPPL. 1 (169). Date of Publication: May 2013
Assessment of obesity, body composition and dietary habits of college students	Kerkadi A., Hassan A., Arnous A., Abdullah M.	Obesity Facts (2013) 6 SUPPL. 1 (223). Date of Publication: May 2013
Trends of blood pressure among obese and non-obese Saudi population with diabetes mellitus	Alwakeel Jamal S., Durdana H.	Journal of Clinical Hypertension (2013) 15 SUPPL. 1. Date of Publication: May 2013
Prevalence of metabolic and cardiovascular risk factors for non-alcoholic fatty liver disease among omani patients attending a tertiary hospital	Al Haddabi I., Al Waili K., Al Majrafi N., Al Darai M., Al Maniri A., Al Dhuhli H., Al Hashmi K., Al Rasadi K.	Journal of Diabetes (2013) 5 SUPPL. 1 (24). Date of Publication: April 2013
Heritability of plasma adipocytokines levels in large arab pedigree	Al-Zadjali F., Bayoumi R.	Journal of Diabetes (2013) 5 SUPPL. 1 (48-49). Date of Publication: April 2013
Incidence of cancer among diabetic and nondiabetic adult Israeli arabs	Idilbi N.M., Barchana M., Milman U., Carel R.S.	Journal of Diabetes (2013) 5 SUPPL. 1 (116). Date of Publication: April 2013
Prevalence of metabolic syndrome (MS) among male kuwaiti adolescents aged 10-19 years	Al-Isa A.	Journal of Diabetes (2013) 5 SUPPL. 1 (123). Date of Publication: April 2013
Prevalence and predictors of metabolic syndrome among healthy Saudi adults	Alzahrani A.	Journal of Diabetes (2013) 5 SUPPL. 1 (140). Date of Publication: April 2013
Metabolic syndromes in Arab world	Meo S.A.	Journal of Diabetes (2013) 5 SUPPL. 1 (146). Date of Publication: April 2013
Demographic, clinical, lipid, and outcome characteristics in patients underwent cardiac bypass surgery at sultan qaboos university hospital in Oman (2009-2012)	Al-Sabti H., Al-Rasadi K., Al-Waili K., Mukaddirov D., Al- Abri Q., Al-Hashmi K., Al-Zakwani I.	Journal of Diabetes (2013) 5 SUPPL. 1 (163). Date of Publication: April 2013
Attainment of blood pressure goal in the hypertensive patients with diabetes mellitus at sultan qaboos university hospital	Al-Waili K., Banerjee Y., Al-Madhani A., Al-Husieni S., Al-Hashmi K., Al-Rasadi K.	Journal of Diabetes (2013) 5 SUPPL. 1 (164-165). Date of Publication: April 2013
Association between obstructive sleep apnea/hyperpnoea syndrome, body mass index and hypertension in omani patients	Al Hashmi K., Al Rashdi Z., Al-Abri M.	Journal of Diabetes (2013) 5 SUPPL. 1 (179). Date of Publication: April 2013
Screening for dysglycemia based on anthropometric indices among arab omani adult population	Ganguly S.S., Bhargava K., Al-Shafaee M.	Journal of Diabetes (2013) 5 SUPPL. 1 (185). Date of Publication: April 2013
Screening for obesity genotypes from a set of established T2D associated SNPs in a Saudi population	Al-Daghri N., Albagha O., Alkharfy K., Alokail M., Al-Attas O., Krishnaswamy S.	FASEB Journal (2013) 27 Meeting Abstracts. Date of Publication: April 2013
Carbohydrate restriction reduces dyslipidemias associated with atherogenic lipoprotein profiles in Emirati men and women with metabolic syndrome	Al-Sarraj T., Volek J.S., Saadi H., Fernandez M.L.	FASEB Journal (2013) 27 Meeting Abstracts. Date of Publication: April 2013
Evaluation of the HNF1a gene as a risk factor for metabolic syndrome in the Saudi population	Bakheet D.M., Al-Najai M., Mazher N., Elhawwari S., Andres E., Alshahid M., Muiya P., Meyer B.B., Dzimiri N.	FASEB Journal (2013) 27 Meeting Abstracts. Date of Publication: April 2013
New susceptibility locus for obesity and dyslipidaemia on chromosome 3q22.3	Dzimiri N., Al-Najai M., Muiya P., Andres E., Mazher N., Alshahid M., Meyer B.F.	FASEB Journal (2013) 27 Meeting Abstracts. Date of Publication: April 2013
Reductions in weight and protein intake lower urinary albumin excretion: The premier study	Chang A., Batch B., Vollmer W., Svetkey L., Sanguankeo A., Simpson C., Appel L.	Circulation (2013) 127:12 Meeting Abstracts. Date of Publication: 26 Mar 2013
Metabolic syndrome and its correlated factors in an urban population in South West of Iran	Shahbazian H., Latifi S.M., Jalali M.T., Shahbazian H., Amani R., Nikhoo A., Aleali A.M.	Journal of Diabetes and Metabolic Disorders (2013) 12:1 Article Number: 11. Date of Publication: 28 Feb 2013
The multiple challenges of obesity	Demaria A.N.	Journal of the American College of Cardiology (2013) 61:7 (784-786). Date of Publication: 19 Feb 2013
Metabolic syndrome and its correlated factors in an urban population in South West of Iran	Shahbazian H., Latifi S.M., Jalali M.T., Shahbazian H., Amani R., Nikhoo A., Aleali A.M.	Journal of Diabetes and Metabolic Disorders (2013) 12:1 Article Number: 11. Date of Publication: 8 Feb 2013
Isolation and structural determination of naturally occurring and synthetic inhibitors for starch degrading enzymes: An effect approach for the control of diabetes mellitus and obesity	Goda S.K., Rashidy F., El Sayed M., Attaby F., Al Sayrafi M., Mohamed-Ali V.	Endocrine Reviews (2013) 34:3 SUPPL. 1. Date of Publication: 2013
Insulin resistance as the major determinant of endothelial dysfunction in morbidily obese qataris	Orie N.N., Bakhamis A.A., Al-Jaber M., Al Emadi M., Rida S., Alsayrafi M., Mohamed-Ali V.	Endocrine Reviews (2013) 34:3 SUPPL. 1. Date of Publication: 2013
Insulin resistance alters noradrenergic sensitivity of omental vessels from morbidly obese qataris	Bakhamis A.A., Orie N.N., Aljaber M., Al Emadi M., Rida S., Alsayrafi M., Mohamed-Ali V.	Endocrine Reviews (2013) 34:3 SUPPL. 1. Date of Publication: 2013
Hyperinsulinaemia and hyperleptinaemia are bmi independent features of morbid obesity in a qatari, compared to a caucAsian population: Effect of surgical weight loss	Aljaber M., Casale C., Bakhamis A.A., Orie N.N., Lei S., Elrayess M., Alsayrafi M.	Endocrine Reviews (2013) 34:3 SUPPL. 1. Date of Publication: 2013
Prevalence of metabolic syndrome among patients with Schizophrenia in Palestine	Sweileh W.M., Zyoud S.H., Dalal S.A., Ibwini S., Sawalha A.F., Ali I.	BMC Psychiatry (2012) 12 Article Number: 235. Date of Publication: 27 Dec 2012
Prevalence of metabolic syndrome among patients with schizophrenia in Palestine	Sweileh W.M., Zyoud S.H., Dalal S.A., Ibwini S., Sawalha A.F., Ali I.	BMC Psychiatry (2012) 12:1 Article Number: 235. Date of Publication: 27 Dec 2012
The metabolic syndrome is associated with high-normal urinary albumin excretion and retinopathy in normoalbuminuric type 1 diabetic patients	Duvnjak L., Kokić V., Bulum T., Kokić S., Krnić M., Hozo I.S.	Collegium Antropologicum (2012) 36:4 (1373-1378). Date of Publication: 2012
Mammalian NPC1 genes may undergo positive selection and human polymorphisms associate with type 2 diabetes	Al-Daghri N.M., Cagliani R., Forni D., Alokail M.S., Pozzoli U., Alkharfy K.M., Sabico S., Clerici M., Sironi M.	BMC Medicine (2012) 10 Article Number: 140. Date of Publication: 15 Nov 2012
Infant feeding and growth: Can we answer the causal question?	Kramer M.S., Moodie E.E.M., Platt R.W.	Epidemiology (2012) 23:6 (790-794). Date of Publication: November 2012
Higher association between cardiorespiratory fitness and physical activity in overweight/obese youth compared with normal weight peers	Alahmadi M., Al-Hazzaa H.	Obesity Research and Clinical Practice (2012) 6 SUPPL. 1 (71). Date of Publication: October 2012
Prevalence, characteristics, and in-hospital outcomes of metabolic syndrome among patients with acute coronary syndrome in the United Arab Emirates	Shehab A., Al-Dabbagh B., Almahmeed W., Bustani N., Nagelkerke N., Alnaeemi A., Alsheikh-Ali A.A.	Open Cardiovascular Medicine Journal (2012) 6:1 (81-87). Date of Publication: 2012
Metabolic syndrome, obesity and kidney stones	Hess B.	Arab Journal of Urology (2012) 10:3 (258-264). Date of Publication: September 2012
Perinatal and family factors associated with preadolescence overweight/obesity in Greece: The GRECO study	Risvas G., Papaioannou I., Panagiotakos D.B., Farajian P., Bountziouka V., Zampelas A.	Journal of Epidemiology and Global Health (2012) 2:3 (145-153). Date of Publication: September 2012
Extent of obesity in Saudi women and the association between vitamin D status and different measures of adiposity	Hussein K.S., Alkadi H., Lanham-New S., Ardawi M.	Osteoporosis International (2012) 23 SUPPL. 6 (S686-S687). Date of Publication: September 2012
The 3'-UTR of adiponectin q gene harbours common susceptibility variants and haplotypes for metabolic risk traits	Dzimiri N., Al-Najai M., Andres E., El-Hawari S., Vigilla M.G., Gueco D., Muiya P., Alshahid M.	Hypertension (2012) 60:3 Meeting Abstracts. Date of Publication: September 2012
100 cases of bariatric surgery in a multi-ethnic Asian population	Eng A., Tham K.W., Ganguly S., Tan H.., Chan W.H., Pasupathy S.	Obesity Surgery (2012) 22:9 (1360). Date of Publication: September 2012
C-peptide versus insulin: Relationships with risk biomarkers of cardiovascular disease in metabolic syndrome in young Arab females	Abdullah A., Hasan H., Raigangar V., Bani-Issa W.	International Journal of Endocrinology (2012) 2012 Article Number: 420792. Date of Publication: 2012
Extent of obesity in Saudi women and the association between vitamin D status and different measures ofadiposity	Hussein K.S., Al Kadi H.A., Lanham-New S.A., Ardawi M.S.M.	Osteoporosis International (2012) 23 SUPPL. 5 (S597-S598). Date of Publication: July 2012
Do albuminuria and hs-CRP add to the International Diabetes Federation definition of the metabolic syndrome in predicting outcome?	Van Der Velde M., Bello A.K., Brantsma A.H., El Nahas M., Bakker S.J.L., De Jong P.E., Gansevoort R.T.	Nephrology Dialysis Transplantation (2012) 27:6 (2275-2283). Date of Publication: June 2012
The treatment of asthma in obesity	Dixon A.	Expert Review of Respiratory Medicine (2012) 6:3 (331-340). Date of Publication: June 2012
Relationship between abdominal obesity and diabetic nephropathy according to the distribution of fat tissue in Korean type 2 diabetic patients	Chung M.Y., Chung J.O., Cho D.H., Chung D.J.	Diabetes (2012) 61 SUPPL. 1 (A136). Date of Publication: June 2012
Echocardiography in Saudi patients with metabolic syndrome	Elsaidy M.A., Sharif M.	Circulation (2012) 125:19 (e822). Date of Publication: 15 May 2012
Modest reversal of metabolic syndrome manifestations with vitamin D status correction: A 12-month prospective study	Al-Daghri N.M., Alkharfy K.M., Al-Saleh Y., Al-Attas O.S., Alokail M.S., Al-Othman A., Moharram O., El-Kholie E., Sabico S., Kumar S., Chrousos G.P.	Metabolism: Clinical and Experimental (2012) 61:5 (661-666). Date of Publication: May 2012
Renal and intestinal guanylin peptides system in a mouse model of diet-induced obesity	Simões-Silva L., Moreira-Rodrigues M., Quelhas-Santos J., Fernandes-Cerqueira C., Pestana M., Soares-Silva I., Sampaio-Maia B.	Nephrology Dialysis Transplantation (2012) 27 SUPPL. 2 (ii330). Date of Publication: May 2012
Visceral adipose tissue and microalbuminuria in persons with overweight or obesity: The NEO study	De Mutsert R., De Vries A., De Roos A., Rabelink T., Rosendaal F., Den Heijer M., Lamb H.	Obesity Facts (2012) 5 SUPPL. 1 (90). Date of Publication: May 2012
Bioenterics intragastric balloon and weight reduction: A Kuwaiti experience	Al-Ajeel F., Al-Sabah S.	Obesity Facts (2012) 5 SUPPL. 1 (203). Date of Publication: May 2012
Impact of obesity on survival and New York heart association functional class in patients with systolic heart failure	Taiyem A., Conboy T., Bdeir M.	European Journal of Heart Failure, Supplement (2012) 11 SUPPL. 1 (S194-S195). Date of Publication: May 2012
Molecular characterization of a novel p.R118C mutation in the insulin receptor gene from patients with severe insulin resistance	Alzahrani A.S., Zou M., Baitei E.Y., Parhar R.S., Al-Kahtani N., Raef H., Almahfouz A., Amartey J.K., Al-Rijjal R., Hammami R., Meyer B.F., Al-Mohanna F.A., Shi Y.	Clinical Endocrinology (2012) 76:4 (540-547). Date of Publication: April 2012
Targeting the GCC endocrine signaling axis to reduce appetite in obesity	Kim G.W., Waldman S.A.	FASEB Journal (2012) 26 Meeting Abstracts. Date of Publication: April, 2012
Overweight, obesity and its correlates among adolescents: A comparison of eleven countries in the eastern mediterranean region	Autenrieth C.S., Guthold R., Cowan M.J., Kann L., Abdelaziz F.B., Riley L.M.	Circulation (2012) 125:10 SUPPL. 1. Date of Publication: 13 Mar 2012
Current prospectus on obesity in Bahrain and determination of percentage body fat range	Hubail A.R., Culligan K.G.	Bahrain Medical Bulletin (2012) 34:1 (1-9). Date of Publication: March 2012
Prevalence and predictors of metabolic syndrome among healthy Saudi Adults	Alzahrani A.M., Karawagh A.M., Alshahrani F.M., Naser T.A., Ahmed A.A., Alsharef E.H.	British Journal of Diabetes and Vascular Disease (2012) 12:2 (78-80). Date of Publication: March-April 2012
Extent of obesity in Saudi women and the association between vitamin D status and different measures ofadiposity	Hussein K., Alkadi H., Lanham-NewS., MS Ardawi M.S.	Osteoporosis International (2012) 23 SUPPL. 2 (S245-S246). Date of Publication: March 2012
Vitamin D deficiency and calcium intake in reference to obesity in children and adolescents	Almosharruf S., Al-Othman A., Al-Daghri N., Krishnaswamy S., Yusuf D., Alkharfy K., Al-Saleh Y., Alokail M., Moharram O., Yakout S., Sabico S., Chrousos G.	Osteoporosis International (2012) 23 SUPPL. 2 (S315-S316). Date of Publication: March 2012
Obesity, overweight and underweight among adults in an urban community in Yemen	Gunaid A.A.	Eastern Mediterranean Health Journal (2012) 18:12 (1187-1193). Date of Publication: 2012
Food Advertisements: To Ban or Not to Ban	Alkharfy K.	Annals of Saudi Medicine (2011) 31:6 (567-568). Date of Publication: November-December 2011
Association of von willebrand factor and microalbuminuria with the development of metabolic syndrome in Chinese hypertensive patients	Liu J., Yang J., Sun N.L., Hu D.	Journal of Hypertension (2011) 29 SUPPL. B (e47). Date of Publication: November 2011
Frequency of sugar sweetened beverages (SSB) consumption by primary school children in Qatar	Kerkadi A., Hassan A., Belharith M., Aqeel H., Al Bakri F.	Obesity (2011) 19 SUPPL. 1 (S217). Date of Publication: November 2011
Use of adipokines to identify metabolic syndrome in Qatari female students	Rizk N.M., Mansour S.	Obesity (2011) 19 SUPPL. 1 (S224). Date of Publication: November 2011
Assessing the prevalence and predictors of overweight, obesity, and binge eating disorder as a function of ethnicity among a national sample of college students: A focus on Arab-Americans	Reslan S., Saules K.K.	Obesity (2011) 19 SUPPL. 1 (S138). Date of Publication: November 2011
Prevalence of metabolic syndrome in 6-12 year-old qatari children	Rizk N.M., Amin M., Youesef M.	Obesity (2011) 19 SUPPL. 1 (S152). Date of Publication: November 2011
Long-term improvement in risk factors for cardiovascular disease and diabetes amongst participants in a four month, pedometer-based, physical activity, workplace health program	Freak-Poli R., Wolfe R., Backholer K., De Courten M., Peeters A.	Obesity Research and Clinical Practice (2011) 5 SUPPL. 1 (S19-S20). Date of Publication: October 2011
Socio-economic and psychosocial differences of participants in the Sydney diabetes prevention program and predictors of weight loss	Vita P., Colagiuri S., Davies D., Lin S., Williams M., Fiatarone Singh M., Bauman A., King L.	Obesity Research and Clinical Practice (2011) 5 SUPPL. 1 (S20). Date of Publication: October 2011
Serum resistin in obese and type 1 diabetes mellitus (T1DM): Relation to anthropometric and metabolic parameters	Salem M.A., Sherif E.M., Abdelmaksoud A.A., Abd Elaziz M.M., Samir A.	Pediatric Diabetes (2011) 12 SUPPL. 15 (65). Date of Publication: October 2011
Von Willebrand factor andmicroalbuminuriawith the development of metabolic syndrome in Chinese hypertensive patients	Liu J., Yang J., Sun N.	International Journal of Cardiology (2011) 152 SUPPL. 1 (S87). Date of Publication: October 2011
Does obesity influence bone mineral density in postmenopausalwomen in the UAE?	Adams B.K., Parkar S., Kalla A.	Osteoporosis International (2011) 22 SUPPL. 5 (S713-S714). Date of Publication: October 2011
Vitamin D status in premenopausalwomen and its association with the metabolic syndrome and its individual components: A cross-sectional study	Balkhyoor H., Al-Kadi H.A., El-Salamony G.I., Ardawi M.S.	Osteoporosis International (2011) 22 SUPPL. 5 (S695-S696). Date of Publication: October 2011
Weight loss in animals and humans treated with "weighlevel", a combination of four medicinal plants used in traditional Arabic and Islamic medicine	Said O., Saad B., Fulder S., Khalil K., Kassis E.	Evidence-based Complementary and Alternative Medicine (2011) 2011 Article Number: 874538. Date of Publication: 2011
Prevalence of chronic kidney disease in adults with metabolic syndrome.	Emem-Chioma P.C., Siminialayi I.M., Wokoma F.S.	Saudi journal of kidney diseases and transplantation : an official publication of the Saudi Center for Organ Transplantation, Saudi Arabia (2011) 22:5 (949-954). Date of Publication: Sep 2011
Serum uric acid level is associated with metabolic syndrome and microalbuminuria in Korean patients with type 2 diabetes mellitus	Kim E.S., Kwon H.S., Ahn C.W., Lim D.J., Shin J.A., Lee S.H., Cho J.H., Yoon K.H., Kang M.I., Cha B.Y., Son H.Y.	Journal of Diabetes and its Complications (2011) 25:5 (309-313). Date of Publication: September-October 2011
Modest reversal of metabolic syndrome manifestations with vitamin D correction: A 12-month prospective study	Al-Daghri N., Alkharfy K., AlSaleh Y., Al-Attas O., Alothman A., Moharram O., Sabico S., Kumar S., Chrousos G., Chrousos G.	Osteoporosis International (2011) 22 SUPPL. 4 (S581). Date of Publication: September 2011
Impairment of renal function in overweight patients with obstructive sleep apnea and hypertension	Dheryan L., Podosyan G., Hakobyan Z., Matevosyan A., Zelveian P.	Sleep Medicine (2011) 12 SUPPL. 1 (S108). Date of Publication: September 2011
Association of visceral adiposity with urinary albumin excretion in type 2 diabetics	Zhai S., Wang Z.-J.	National Medical Journal of China (2011) 91:30 (2108-2111). Date of Publication: 16 Aug 2011
Can we have painless and scarless sleeve gastrectomy? The role of ultrasound guided bilateral rectus sheath block in single incision laparoscopic sleeve gastrectomy. Experience from Saudi Arabia	Elmetwaly K.F., Al-Garzaie A.N.	Obesity Surgery (2011) 21:8 (979-980). Date of Publication: August 2011
Single incision laparoscopic sleeve's gasterectomy in KFMMC-Kingdom of Saudi Arabia	Algarzaie A.N.	Obesity Surgery (2011) 21:8 (996). Date of Publication: August 2011
Gastric bypass surgical complications much less than excpected	Al Temyatt S.	Obesity Surgery (2011) 21:8 (1053). Date of Publication: August 2011
Short term outcomes of bariatric surgery at BMI Abu Dhabi: The first comprehensive bariatric surgery program in Abu Dhabi	Nimeri A.A., Al Hadad M.B., Schauer P.	Obesity Surgery (2011) 21:8 (1101-1102). Date of Publication: August 2011
Single incision laparoscopic bariatric surgery (SILS): Results of an innovative surgical approach	Chikh Torab F., Fardoun A., Kayyal M.Y., El Salhat H., Branicki F.	Obesity Surgery (2011) 21:8 (1120). Date of Publication: August 2011
Re-Do in bariatric surgery, experience from Saudi Arabia	Al-Garzaie A.N., Eltomy H., Alsaeed M.	Obesity Surgery (2011) 21:8 (1120). Date of Publication: August 2011
Management of an international cooperation for bariatric procedures in super obese patients	Albrecht J.U., Von Pichler M., Padberg W.	Obesity Surgery (2011) 21:8 (1130-1131). Date of Publication: August 2011
Prevalence, characteristics, and in-hospital outcomes of metabolic syndrome among acute coronary syndrome patients from Oman	Al-Rasadi K., Sulaiman K., Panduranga P., Al-Zakwani I.	Angiology (2011) 62:5 (381-389). Date of Publication: July 2011
Polysomnographic and clinical characteristics and predictors of obesity hypoventilation syndrome in Saudis	Bahammam A.S., Almeneessier A., Sharif M.M.	Annals of Thoracic Medicine (2011) 6:3 (172). Date of Publication: July-September 2011
Prevalence of metabolic syndrome in patients with ischemic heart disease	Tayiem A., Rabai R., Conboy T., Bdeir B., Omer H.	Journal of the Saudi Heart Association (2011) 23:3 (199). Date of Publication: July 2011
Modest reversal of metabolic syndrome manifestations with vitamin D correction: A 12-month prospective study	Al-Daghri N.	Journal of Bone and Mineral Research (2011) 26 SUPPL. 1. Date of Publication: 2011
Serum TSH and antithyroid peroxidase antibodies (TPOAB) in obese german and Kuwaiti patients	Essam A., Nestler K., Taisseer M., Shabaan M., Klingmueller D.	Endocrine Reviews (2011) 32:3 Meeting Abstracts. Date of Publication: June 2011
10,000 Step per day programme among Saudi Arabian overweight	Alduhishy A., Baxendale R.	Physiotherapy (United Kingdom) (2011) 97 SUPPL. 1 (eS45-eS46). Date of Publication: June 2011
Losartan and pioglitazone ameliorate nephropathy in experimental metabolic syndrome rats	Kong X., Zhang D.-Y., Wu H.-B., Li F.-X.	Biological and Pharmaceutical Bulletin (2011) 34:5 (693-699). Date of Publication: May 2011
Relationship of body composition, inflammatory markers and risk of metabolic abnormalities in Arabs: Gender-related differences	Farooq A., Knez W., Al-Noaimi A., Saltin B., Mohamed-Ali V., Grantham J.	Obesity Reviews (2011) 12 SUPPL. 1 (158-159). Date of Publication: May 2011
Medical audit of the quality of diabetes care: Is primary care more successful than hospital?	Bener A.	Obesity Reviews (2011) 12 SUPPL. 1 (242-243). Date of Publication: May 2011
Analysis of cardiovascular risk factors in children of parents with premature ischemic heart disease	Neuman G., Shavit I., Aronson D., Lorber A., Gaitini D., Onn R., Shehadeh N.	Journal of Diabetes (2011) 3 SUPPL. 1 (19). Date of Publication: April 2011
Characteristics associated with the metabolic syndrome factors in the Israeli population	Kalter-Leibovici O., Chetrit A., Novikov I., Atamna A., Alpert G., Abu-Saad K., Gillon-Keren M., Lubin F.	Journal of Diabetes (2011) 3 SUPPL. 1 (37). Date of Publication: April 2011
Are albuminuria and glomerular filtration rate predictors of type 2 diabetes? A prospective analysis of the riad study	Koehler C., Pistrosch F., Henkel E., Schaper F., Hanefeld M.	Journal of Diabetes (2011) 3 SUPPL. 1 (38). Date of Publication: April 2011
Chromium status and glucose tolerance in saudi males with and without coronary artery disease	Alissa E., Bahijri S., Ferns G.	Journal of Diabetes (2011) 3 SUPPL. 1 (64). Date of Publication: April 2011
Ambulatory arterial stiffness index in prediabetic and normoglycaemic subjects of “Oman Family Study”	Al-Hashmi K., Jaju D., Al-Abri M., Albarwani S., Bayoumi R., Al-Yahyaee S., Hassan M.	Journal of Diabetes (2011) 3 SUPPL. 1 (95-96). Date of Publication: April 2011
Sensitivity and specificity of glycated hemoglobin as a diagnostic test for diabetes and pre-diabetes in Arab-Americans	Pinelli N.R., Jantz A., Martin E.T., Jaber L.A.	Journal of Diabetes (2011) 3 SUPPL. 1 (102). Date of Publication: April 2011
Development of a simple screening tool for undiagnosed pre-diabetes and diabetes in the Israeli population	Kalter-Leibovici O., Chetrit A., Novikov I., Atamna A., Alpert G., Abu-Saad K., Lubin F.	Journal of Diabetes (2011) 3 SUPPL. 1 (102-103). Date of Publication: April 2011
Metabolic syndrome amongst survivors of standard risk acute lymphoblastic leukaemia in Saudi Arabia	Aldhafiri F.K., Alnasser A., Al-Matairi H., Reilly J.	Journal of Diabetes (2011) 3 SUPPL. 1 (114). Date of Publication: April 2011
The role of glucolipotoxicity in the renal pathogenesis associated with metabolic syndrome	Martinez-Garcia C., Izquierdo A., Vivas Y., Velasco I., Yetukuri L., Velagapudi V., Campbell M., Orešič M., Vidal-Puig A., Medina-Gomez G.	Journal of Diabetes (2011) 3 SUPPL. 1 (134). Date of Publication: April 2011
Impact of new gwas polymorphisms on type II diabetes and blood lipids [the sikh diabetes study]	Sanghera D.K., Been L.F., Singhal A., Ralhan S., Wander G.	Journal of Diabetes (2011) 3 SUPPL. 1 (183-184). Date of Publication: April 2011
Insulin action and type-2 diabetes	Baroudi T.	Journal of Diabetes (2011) 3 SUPPL. 1 (187). Date of Publication: April 2011
Prevalence of low high-density lipoprotein (HDL-C) as a marker of residual cardiovascular risk among acute coronary syndrome patients from oman	Rasadi K.A.L., Al Zakwani I., Sulaiman K., Mikhailidis D.P.	Journal of Diabetes (2011) 3 SUPPL. 1 (190). Date of Publication: April 2011
Comparison of low-density lipoprotein cholesterol and apolipoprotein B as targets for lipid lowering treatment in high risk patients in oman	Al-Waili K., Al-Rasadi K., Al-Habsi K., Al-Zakwani I.	Journal of Diabetes (2011) 3 SUPPL. 1 (190). Date of Publication: April 2011
The association between serum osteocalcin levels and metabolic syndrome in Saudi men and women	Ardawi M.-S., Rouzi A., Akbar D., Alshaikh A., Ahmed M., Bahlas S., Qari M.	Osteoporosis International (2011) 22 SUPPL. 1 (S241). Date of Publication: March 2011
Gender and age-related differences in patients with the metabolic syndrome in a highly endogamous population	Bener A., Mohammad A.-G., Ismail A.N., Zirie M., Abdullatef W.K., Al-Hamaq A.O.A.A.	Bosnian Journal of Basic Medical Sciences (2010) 10:3 (210-217). Date of Publication: 2010
Extremely high prevalence of metabolic syndrome manifestations among Arab youth: A call for early intervention	Al-Daghri N.M.	European Journal of Clinical Investigation (2010) 40:12 (1063-1066). Date of Publication: December 2010
Carbohydrate restriction favorably alters lipoprotein metabolism in Emirati subjects classified with the metabolic syndrome	Al-Sarraj T., Saadi H., Volek J.S., Fernandez M.L.	Nutrition, Metabolism and Cardiovascular Diseases (2010) 20:10 (720-726). Date of Publication: December 2010
Prevalence, characteristics, and in-hospital outcomes of metabolic syndrome in acute coronary disease patients in Oman	Al-Zakwani I.S., Al-Rasadi K., Sulaiman K., Panduranga P.	Value in Health (2010) 13:7 (A345-A346). Date of Publication: November 2010
Young obese subjects do not react differently to mental stress than lean ones: Oman family study (OFS)	Jaju D.S., Albarwani S., Bayoumi R., Yahyee S.A., Hassan M.	Obesity (2010) 18 SUPPL. 2 (S86). Date of Publication: November 2010
Associations of adipocytokines and anthropometric measurements of the newborns of pregnant women with abnormal screening of 50g glucose tolerance test in state of qatar	Rizk N.M., Alkarbi W.D., Baluli H.M., Khedr A.M.	Obesity (2010) 18 SUPPL. 2 (S217). Date of Publication: November 2010
Decreasing prevalence of the full metabolic syndrome but a persistently high prevalence of dyslipidemia among adult Arabs	Al-Daghri N.M., Al-Attas O.S., Alokail M.S., Alkharfy K.M., Sabico S.L.B., Chrousos G.P.	PLoS ONE (2010) 5:8 Article Number: e12159. Date of Publication: 2010
Adiposity and insulin resistance correlate with telomere length in middle-aged Arabs: The influence of circulating adiponectin	Al-Attas O.S., Al-Daghri N.M., Alokail M.S., Alfadda A., Bamakhramah A., Sabico S., Pritlove D., Harte A., Tripathi G., McTernan P.G., Kumar S., Chrousos G.	European Journal of Endocrinology (2010) 163:4 (601-607). Date of Publication: 1 Oct 2010
High dose thiamine therapy for patients with type 2 diabetes and microalbuminuria: A randomised, double-blind placebo-controlled study	Sihag B., Meena B., Agrawal R., Meel J., Sirohi P., Bishnoi P.	Diabetes, Obesity and Metabolism (2010) 12 SUPPL. 1 (87-88). Date of Publication: October 2010
Vitamin D deficiency, metabolic syndrome and insulin resistance among Saudi women with polycystic ovary syndrome	Rouzi A.A., Ardawi M.S.	Fertility and Sterility (2010) 94:4 SUPPL. 1 (S193). Date of Publication: September 2010
IDF versus ATPII criteria for metabolic syndrome prevalence and prediction of diabetes in a middle east population	Hajat C., Harrison O.T.	Diabetes (2010). Date of Publication: 2010
The incidence and co morbidity of obesity and the preliminary report of bariatric and metabolic surgery in Malaysia	Wizman P., Ahmad H., Nik W.	Obesity Surgery (2010) 20:8 (1072). Date of Publication: August 2010
11th International Congress on Obesity - Abstract Book		Obesity Reviews (2010) 11 SUPPL. 1. Date of Publication: July 2010
Serum 25-hydroxy vitamin D and insulin resistance, metabolic syndrome, and glucose intolerance among Arab Americans	Pinelli N.R., Jaber L.A., Brown M.B., Herman W.H.	Diabetes Care (2010) 33:6 (1373-1375). Date of Publication: June 2010
Vitamin D status is associated with cardiometabolic risk factors among non-obese Arab children and adolescents	Al-Daghri N.	Journal of the Saudi Heart Association (2010) 22:2 (93-94). Date of Publication: April 2010
ACE gene insertion/deletion polymorphism among patients with type 2 diabetes, and its relationship with metabolic syndrome at Sardjito Hospital Yogyakarta, Indonesia.	Sinorita H., Madiyan M., Pramono R.B., Purnama L.B., Ikhsan M.R., Asdie A.H.	Acta medica Indonesiana (2010) 42:1 (12-16). Date of Publication: Jan 2010
Variants of the CD36 gene and metabolic syndrome in Boston Puerto Rican adults	Noel S.E., Lai C.-Q., Mattei J., Parnell L.D., Ordovas J.M., Tucker K.L.	Atherosclerosis (2010) 211:1 (210-215). Date of Publication: July 2010
Effects of long-term testosterone treatment in obese hypogonadal men with and without type 2 diabetes	Saad F.	Andrology (2014) 2 SUPPL. 2 (43-44). Date of Publication: October 2014
Chronic inflammation is correlated with percentage body fat independent to burden of infection	Vahdat K., Azizi F., Nabipour I., Assadi M., Kalantarhormozi M., Jafari S.M.	Journal of Diabetes (2011) 3 SUPPL. 1 (246). Date of Publication: April 2011
Prevalence of the metabolic syndrome in patients with acute coronary syndrome in six middle eastern countries	Al Suwaidi J., Zubaid M., El-Menyar A.A., Singh R., Rashed W., Ridha M., Shehab A., Al-Lawati J., Amin H., Al-Mottareb A.	Journal of Clinical Hypertension (2010) 12:11 (890-899). Date of Publication: November 2010

## Sheet:  IFSO 2018 excluded records
Record
(001) WEIGHT LSS RESULTS AT NE YEAR FLLW UP IN THE DUTCH CMMN CHANNEL TRIAL (DUCATI). DES SMALL BWEL LENGTH INFLUENCE RESULTS? Gastric Bypass Prcedures Including RYGB And AGB/MGB R. .Gadit1, U. Biter1, M. Dunkelgrun1, J. Apers1, G. van ‘t Hf2, P. Feskens2, G. Mannaerts3 1Sint Franciscus Gasthuis, Rtterdam, Netherlands, 2Bravis, Bergen p Zm, Netherlands, 3Tawam Hspital, Al Ain Abu Dhabi, UAE Intrd…
(002) PREPERATIVE EVALUATIN F LIVER FUNCTIN CAPACITY IN MRBIDLY BESE PATIENTS UNDERGING BARIATRIC SURGERY Pre-perative Management S. Schmitz1, F. Ulmer1, A. Krh1, T. Luedde2, J. Andruszkw3, U. Neumann1, P. Alizai1 1Rwth University Hspital Aachen, General and Visceral Surgery, Aachen, Germany, 2Rwth University Hspital Aachen, Department f Hepatlgy, Aachen, Germany, 3Rwth University Hspital Aachen,…
(003) BARIATRIC SURGERY IS ASSCIATED WITH LWER RATE F DEATH AFTER HEART ATTACK AND STRKE: A NATINWIDE STUDY Medical Management f Bariatric Patients A. Aminian1, E. Aleassa1, C. Tu1, Z. Khrgami1, C. Daigle1, D. Bhatt2, P. Schauer1, S. Brethauer1 1Cleveland Clinic, Cleveland, United States, 2Harvard Medical Schl, Bstn, United States bjectives: While bariatric surgery significantly imprves cardimeta…
(004) CENTRALIZED MANAGEMENT F PSTPERATIVE EARLY CMPLICATINS AFTER BARIATRIC SURGERY T REDUCE MRTALITY: A FRENCH NATINWIDE STUDY INCLUDING 297,668 PATIENTS Quality In Bariatric Surgery R. Caiazz1, G. Baud1, G. Clement3, X. Lenne3, F. Trres1, G. Dezfulian4, G. Lebuffe2, E. Kipnis2, B. Dervaux3, D.Theis3, F. Pattu1 1Lille University Hspital; General and Endcrine Surgery, Lille, France, 2Lille Unive…
(005) A CMPARISN F PRIMARY CARE RESURCE UTILIZATIN BEFRE AND AFTER BARIATRIC SURGERY IN A PUBLICLY FUNDED HEALTH SYSTEM Primary Care And The Bariatric Surgery Patient Y. Chanda1, R. Saskin, S.D. Li, M. Anvari1, D. Hng1, S. Gmra1 1McMaster University, Hamiltn, Canada Backgrund: There are n Canadian studies n the impact f bariatric surgery n primary care resurce utilizatin. bjectives: T determine w…
(006) TRANEXAMIC ACID IS SAFE AND EFFICIENT IN AVIDING BLEEDING AFTER SLEEVE GASTRECTMY Sleeve Gastrectmy A. Murad Jr.1, J. Valadã1, C. Scheibe1, G. Campel1, R. Lima1, L. Pint1, G. Valadã1, M. Machad Jr.1, M.Sares1, P. Lima1, R. Mura1, Z. Brges1, L. Castr1 1Sã Dmings Hspital, Sã Luís, Brazil Backgrund: Tranexamic acid is a antifibrinlytic that can prevent r reduce bleeding. It´s already applied i…
(007) THE USE F INTRAPERITNEAL BUPIVACAINE IN LAPARSCPIC RUX-AND-Y GASTRIC BYPASS: A DUBLE BLIND, RANDMIZED CNTRLLED TRIAL Pst-perative Care I. Schipper1, G. Algie1, S. Damen1, R M Smeenk1, R. Schuten1, M. Schuten1 1Medical Center Zuiderzee, Lelystad, Netherlands Backgrund: Several studies have shwn reductin in pstperative pain and length f hspital stay when intraperitneal anesthetics were used d…
(008) CT SCAN MEASUREMENT F GASTRIC VLUMES PRE AND PST LAPARSCPIC SLEEVE GASTRECTMY. DES THE RESECTED VLUME CRRELATES T WEIGHT LSS RESULTS? Sleeve Gastrectmy C.R.. Luppi1, C.B. Pnz1, B.G. Prats1, J.C.P. Canadell1, M.G. Sla1, E.T. Sler1 1Hspital Sant Pau, Barcelna, Spain Backgrund and Aims: Laparscpic sleeve gastrectmy (LSG) has enrmusly grwn in ppularity as a standalne prcedure fr the treatment f…
(009) READMISSIN RATE IN BARIATRIC SURGERY: A NATINWIDE STUDY N 320.000 PATIENTS Pst-perative Cmplicatins A. Lazzati1,2, S. Katsahian2,3, G. Chatellier3 1Centre Hspitalier Intercmmunal De Créteil, Créteil, France, 2INSERM U1138 Team 22, Paris, France, 3Hôpital Eurpéen Gerges Pmpidu, Paris, France Intrductin: Readmissin rate is cnsidered as an indicatr f quality f care. In the United States this m…
(010) NGING PURSUIT F PERFECTIN WITH ENHANCED RECVERY AFTER BARIATRIC SURGERY (ERABS): EXPERIENCES F A HIGH VLUME BARIATRIC CENTRE Enhanced Recvery In Bariatric Surgery M. Leeman1, U. Biter1, J. Apers1, M.Dunkelgrun1 1Franciscus Gasthuis & Vlietland, Rtterdam, Netherlands Intrductin: T ptimize periperative management in bariatric surgery, the Enhanced Recvery After Bariatric Surgery pathway (ERAB…
(011) EFFECT F HIATAL HERNIA REPAIR N GASTRESPHAGEAL REFLUX SYMPTMS AFTER SLEEVE GASTRECTMY: A PRSPECTIVE BSERVATINAL STUDY Sleeve Gastrectmy M. Minhem1, L.B. Rustm2, A. Sharara2, H. Rimmani2, A. Al Abbas1, R. Shayt2, H. Aridi1, Y. Shaib2, R. Alami1, B.Safadi1 1Divisin f General Surgery, Department f Surgery, American University f Beirut Medical Center, Beirut, Lebann, 2Divisin f Gastrenterlgy, D…
(012) KNWLEDGE AND ATTITUDES TWARDS BESITY AND BARIATRIC SURGERY IN CHINESE NURSES Integrated Health/Multidisciplinary Care W. Yang1, M. Fan1, J. Hng1, P.N. Cheung1, W. Chen1, S. Tang1, C. Wang1, L. Sun1, S. Hu1, S. Jiang1, H. Liu1 1The First Affiliated Hspital f Jinan University, Guangzhu, China Backgrund: besity has becme a glbal epidemic. Surgical treatment f besity and metablic disrders in Ch…
(013) THE PREVALENCE AND IMPACT F TRACE MINERAL DEFICIENCIES FLLWING BARIATRIC SURGERY: AN BSERVATINAL CHRT STUDY Nutritin After Bariatric Surgery S. Abbtt1, K. Khlia1, N. Dindl1, P. Allisn1, Abd Tahrani1, R. Singhal1 1Heart f England NHS Fundatin Trust, Birmingham, United Kingdm Intrductin: Practical Recmmendatins f the besity Management Task Frce f the Eurpean Assciatin fr the Study f besity (E…
(014) BANDED VERSUS NN-BANDED LAPARSCPIC SLEEVE GASTRECTMY: 5-YEAR UTCMES Banded Prcedures M. Bhandari1, D. Cumming2, W. Mathur1, S. Ksta1, M. Fbi1 1Mhak Bariatrics And Rbtics, Indre, India, 2University f Washingtn and VA Puget Sund Health Care System, Seattle, USA Backgrund: Laparscpic Sleeve Gastrectmy (LSG) is the mst cmmnly perfrmed bariatric/metablic peratin. Hwever, inadequate lng-term weig…
(015) BDY CNTURING SURGERY: IMPRVEMENT IN PHYSICAL FUNCTIN AND SYMPTMS AFTER ABDMINPLASTY Plastic Surgery After Weight Lss H. Kazat1, L. Van den Berg1, L. Pulsen2, J.A. Srensen3, M. Rse4, A.F. Klassen5, A.L. Pusic6, M. Hgbergen1 1Department f Plastic Surgery, Catharina Hspital Eindhven , Eindhven, Netherlands, 2Department f Plastic Surgery, dense University Hspital and PEN (dense Patent Data Expl…
(016) NT ALL LEAKS ARE CREATED EQUAL: A CMPARISN BETWEEN LEAKS AFTER SLEEVE GASTRECTMY AND RUX-EN-Y GASTRIC BYPASS Pst-perative Cmplicatins Ala’a Abubeih1, A. Al-Kurd1, R. Grinbaum1, A. Verbner1, A. Kupietzky1, I. Mizrahi1, H. Mazeh1, N. Beglaibter1 1Hadassah-Hebrew University Medical Center, Jerusalem, Israel Intrductin: It is cmmnly stated in bariatric surgical frums that leaks fllwing laparscp…
(017) CNSTRUCTIN F AN EXERCISE REHABILITATIN REGIMEN FR BESITY ADULTS AFTER BARIATRIC SURGERY Exercise And Bariatric Surgery Z. Ren1, T. Zhang1, N. Yang2, H. Liang2, S. Lin2, R. Liu2, Q. Xu1 1Schl f Nursing, Nanjing Medical University, Nanjing, China, 2Department f bariatric surgery, the First Affiliated Hspital f Nanjing Medical University, Nanjing, China Backgrund: Fr severe besity peple (bdy m…
(018) MUSCLE STRENGTH CHANGES IN BESE PATIENTS DURING THE FIRST YEAR FLLWING BARIATRIC SURGERY – BASEIB CLINICAL TRIAL Exercise and bariatric surgery MD PhD Hélder Fnseca1,2, MsC Jsé Diniz-Susa1, MsC Girjines Bppre1, MD Victr Devezas2, PhD Leandr Machad3, PhD Jã Vilas-Bas3, MD Jhn Pret2, MD Hug Susa2, PhD Jsé liveira1 1CIAFEL, Faculty f Sprts, University f Prt, Prt, Prtugal, 2Department f Surgery…
(019) CLSURE F MESENTERIC DEFECTS IN GASTRIC BYPASS SURGERY… THE JURY IS STILL UT! Gastric Bypass Prcedures Including RYGB And AGB/MGB R. Perris1, A. Lee2, A. Khan2, S. Mirza2 1University f Birmingham , Birmingham, United Kingdm, 2Walsall Manr Hspital, Walsall, United Kingdm Intrductin: Rux-En-Y gastric bypass (RYGB) is ne f the mst cmmn bariatric prcedures perfrmed wrldwide. There is a lack f cn…
(020) BILIPANCREATIC DIVERSIN WITH DUDENAL SWITCH IN LDER PATIENTS WITH SUPER BESITY – A LNG-TERM FLLW-UP Bariatric Surgery In The ver 65’s P.C. Nett1, D. Kröll1, G. Plitzk1, Y.M. BrBély1 1University besity Centre f Berne, Berne, Switzerland Backgrund: Indicatins and lng-term utcme f bilipancreatic diversin with dudenal switch (BPD-DS) in lder adults suffering frm super besity remain cntrversial.…
(021) FIRST THINGS FIRST: PREGNANCY R BARIATRIC SURGERY? THE EFFECT F BARIATRIC SURGERY N PREGNANCY CURSE AND NENATAL UTCME Fertility, Pregnancy And Bariatric Surgery L. Heusschen2, I. Janssen1, F. Berends3, E. Hazebrek1, A. Merien4, E. Aarts1 1Rijnstate Hspital , Arnhem, The Netherlands, 2Divisin f Human Nutritin, Wageningen University & Research, Wageningen, The Netherlands, 3Berends Bariatric …
(022) WEIGHT REGAIN AND NUTRITINAL STATUS AFTER RYGB: FLLW-UP STUDY F 539 PATIENTS FRM SINGLE INSTITUTE IN INDIA Management f Weight Regain After Surgery R. Khullar1 1Max Super-speciality Hspital, New Delhi, India Backgrund: Rux-en-Y gastric bypass (RYGB) is a highly effective treatment fr besity and results in lngterm weight lss and reslutin f c-mrbidities. Hwever, weight regain may start 2-3 ye…
(023) CMBINED TREATMENT F VERWEIGHT WITH INTRAGASTRIC BALLN (IGB) AND LIRAGLUTIDE AT HIGH DSE: IS IT WRTH? Endscpic And Percutaneus Interventinal Prcedures R. Fittipaldi-Fernandez1,2, A.C. Hff1,2, J. Hff1,2 1Endgastr Ri, Ri De Janeir, Brazil, 2Angiskpe, Sã Jsé ds Camps, Brazil Intrductin: Intragastric balln and liraglutide single therapies are used wrldwide t treat excess weight and besity. Hweve…
(024) NTICEABLE CHANGES F GUT MICRBITA AND BACTERIA-DERIVED EXTRACELLULAR VESICLES AFTER RUX-EN Y GASTRJEJUNSTMY AND SLEEVE GASTRECTMY; PILT STUDY RESULTS USING HUMAN SAMPLES. Basic Science And Research In Bariatric Surgery Yen-Ju Huh1, J-h Lee1 1Ewha Wmans University, Seul, Suth Krea Micrbial eclgy is reprted t be an imprtant regulatr f energy hmestasis and glucse metablism. T investigate the di…
(025) UTILITY F IMMEDIATE PST PERATIVE UPPER GASTRINTESTINAL CNTRAST STUDY IN BARIATRIC SURGERY Enhanced Recvery In Bariatric Surgery E. Elli1, M. Vinan-Vega1 1May Clinic Flrida, Jacksnville, United States Intrductin: Pstperative leak is ne f the mst undesirable cmplicatins f bariatric surgery. There is nt enugh evidence t supprt the rutine use f pstperative upper gastrintestinal (UGI) cntrast st…
(026) LNG TERM RESULTS F RYGB VS. SLEEVE GASTRECTMY A PRPENSITY SCRE MATCHING ANALYSIS Sleeve Gastrectmy C. Strh1, S. Wlff2, T. Manger1, M. Hukauf2 1Eurpe, Gera, Germany, 2Eurpe, Magdeburg, Germany Backgrund: LSG and RYGB are the mst perfrmed prcedures in Germany. Due t the high BMI and prevalence f cmrbidities in German patients the lng term results after 5 years were cmpared using prpensity scr…
(027) EARLY RESLUTIN F NEPHRTIC SYNDRME (IgA NEPHRPATHY) AFTER LAPARSCPIC SLEEVE GASTRECTMY: .R.G. RESLVED Basic Science And Research In Bariatric Surgery S. Jhn1, P. Bhatia1, S. Kalhan1, M. Khetan1, V. Bindal1 1Sir Ganga Ram Hspital, New Delhi, India Backgrund: besity related glmerulpathy (RG) is increasingly being reprted in literature as a ptentially reversible frm f nephrpathy. This frm f nep…
(028) SYSTEMATIC REVIEW F PATIENT-REPRTED UTCME MEASURES IN SURGERY FR MRBID BESITY Quality In Bariatric Surgery M. Tenhagen1, B. Reiber4, S. van der Kreeft2, B. Diemel2, S. Vink2, D. van der Peet3 1Red Crss Hspital, Beverwijk, Netherlands, 2TIAS Business University, Utrecht, Netherlands, 3VU Medical Centre, , Netherlands, 4MC Sltervaart Hspital, Amsterdam, Netherlands Backgrund: In current liter…
(029) IMPACT F IMPLEMENTATIN F AN ENHANCED RECVERY AFTER SURGERY (ERAS) PRGRAM IN IN LAPARSCPIC RUX-EN-Y GASTRIC BYPASS: A PRSPECTIVE RANDMIZED CLINICAL TRIAL Enhanced Recvery In Bariatric Surgery J. Ruiz-Tvar1, C. Llaver, G. Gnzalez, J. Gnzalez, A. Garcia, C. Castelln, C. Ferrigni, M. Duran 1Rey Juan Carls University Hspital, Madrid, Spain bjectives: The aim f this study was t evaluate the pstpe…
(030) D PREPERATIVE INSURANCE MANDATED MEDICAL WEIGHT MANAGEMENT PRGRAMS IN SLEEVE GASTRECTMY PATIENTS IMPRVE PSTPERATIVE WEIGHT LSS UTCMES AT 1 YEAR? Pre-perative Management T. Talishinskiy1, M. Blatt1, H. Schmidt1, A. Trivedi1, D. Ewing1 1Hackensack University Medical Center, Hackensack, United States Backgrund / Intrductin: Apprval fr bariatric surgery is based n strict medical guidelines and …
(031) FAILED SLEEVE GASTRECTMY: SINGLE ANASTMSIS DUDENILEAL BYPASS R RUX-EN-Y GASTRIC BYPASS? A MULTICENTER CHRT STUDY Revisinal Surgery P. Dijkhrst1, A. Berbm1, I. Janssen1, D. Swank2, R. Wiezer3, E. Hazebrek1, E. Aarts1 1Rijnstate Hspital, Arnhem, Netherlands, 2Dutch besity Clinic West (NK-west), The Hague and Guda, The Netherlands, 3St. Antnius hspital, Nieuwegein, The Netherlands Backgrund: S…
(032) WEIGHT LSS AT THREE MNTHS AFTER PRIMARY BARIATRIC SURGERY PREDICTS UTCMES UP T 60 MNTHS PSTPERATIVE Pst-perative Care . Tetter1, I. Janssen1 1Dutch besity Clinic, Huis Ter Heide, Netherlands Backgrund/Intrductin: Previus studies shw wide variety in weight lss respnse after Rux-en-Y gastric bypass (RYGB) and sleeve gastrectmy (SG). Early identificatin f ‘lw respnders’ culd allw additinal lif…
(033) BARIATRIC SURGERY IN SENIR PATIENT: D THE BENEFITS WRTH THE RISK? Bariatric Surgery In The ver 65’s J. Magalhães1, L. Mats1, R.F. De Almeida1, A. Reis1, M. Guimarães1, A. Trvã1, G. Gnçalves1, M. Nra1 1Centr Hspitalar Entre Dur E Vuga, Santa Maria da Feira, Prtugal Backgrund: Bariatric/metablic surgery is currently the mst effective treatment fr besity and its assciated metablic disrders. Hw…
(034) ALTERATINS F GASTRIC EMPTYING FEATURES AFTER LAPARSCPIC SLEEVE GASTRECTMY IN CHINESE BESE PATIENTS A SELF-CNTRL BSERVATINAL STUDY Sleeve Gastrectmy M. Li1, Y. Liu1, Z. Zhang1, N. Zeng1, H. Lv1 1Beijing Friendship Hspital, Capital Medical University, Beijing, China Backgrund: Given the effective, safe and cst-effective therapy fr mrbid bese with/withut type 2 diabetes, laparscpic sleeve gast…
(035) LWER ESPHAGEAL SPHINCTER (LES) ELECTRICAL STIMULATIN FLLWING SLEEVE GASTRECTMY- A NEW AND EFFECTIVE METHD FR REFRACTRY GERD New (Nn Standard) Surgical Techniques M. Glling1, N. Schnell1, J. Jnas1 1Das Diak, Schwäbisch Hall, Germany Backgrund: Gastresphageal reflux disease (GERD) is cmmn after laparscpic sleeve gastrectmy (LSG) and smetimes even refractry t treatment with prtn pump inhibitrs…
(036) REVERSAL F THE BILIPANCREATIC DIVERSIN DUE T RELAPSING MALABSRTIVE CMPLICATINS: INDICATINS, SURGICAL PRCEDURE AND UTCME. Revisinal Surgery M. Lrentziadis1, A. Hussein2, M. Heg3 1Imam AbdulRahman Bin Faisal Hspital, Dammam, Saudi Arabia Backgrund: Bilipancreatic Diversin (BPD) is a bariatric prcedure cmbining bth gastric restrictive and malabsrptive cmpnent but can lead t chrnic malabsrptive…
(037) MDIFIED ENHANCED RECVERY AFTER SURGERY (ERAS) PRTCLS IN THE CHINESE PATIENTS WITH BESITY Enhanced Recvery In Bariatric Surgery W. Yang1, S. Hu1, P. Nga Cheung1, C. Wang1, P. Sun1, B. Guan1, J. Yang1, S. Jiang1, H. Liu1, L. Sun1, S. Tang1, M.Fan1 1The First Affiliated Hspital f Jinan University, Guangzhu, China Backgrund: With the increasing prevalence f mrbid besity and healthcare csts in C…
(038) PST-BARIATRIC ABDMINPLASTY: RESULTS AND TECHNIQUE F 599 CASES Plastic surgery after weight lss S. Van Cauwenberge1, I. Van Campenhut1, B. Dillemans1, K. De Paep1 1Az Sint-jan Brugge, Brugge, Belgium Backgrund: Due t massive weight lss after bariatric surgery there is an expnential rise in bdy cnturing prcedures that, unfrtunately, are still assciated with a significant number f cmplicatins.…
(039) UTILITY F FIBRSCAN® AS DIAGNSTIC MDALITY IN EVALUATING NN-ALCHLIC FATTY LIVER DISEASE (NAFLD) N BARIATRIC SURGERY PATIENTS Pre-perative Management M.K. Al Sibani1, J. Vilria1, K.M. Al Naamani1, N.A.S. Al Julandani1 1Armed Frces Hspital, Muscat, man Backgrund: Nnalchlic fatty liver disease (NAFLD) in bese ppulatin ranges frm 80-90% wrldwide. The advent f transient elastgraphy w/ cntrlled att…
(040) D YUNGER PATIENTS HAVE BETTER RESULTS AFTER BARIATRIC SURGERY? Bariatric Surgery In Children, Adlescents And Yung Adults J.E. Cntreras1,2, C. Santander1, I. Curt1, J. Brav1,2, P. Brante1, P. Marin1 1Sevici de Cirugia Clinica Santa Maria, Santiag de Chile, Chile, 2Dp. Surgery Fac. Medicine Universidad De Chile, Santiag de Chile, Chile Backgrund: Cnflicting evidence exists regarding age as a …
(041) RBTIC BARIATRIC SURGERY- IS IT WRTH THE CST WE PAY? A BARIATRIC PRGRAM DIRECTR’S PERSPECTIVE Rbtic Bariatric Surgery W. Mathur1, M. Bhandari1, M. Fbi1, S. Ksta1 1Mhak Bariatrics And Rbtics, Indre, India Intrductin: Rbtic bariatric surgery is getting ppularity acrss the wrld. Mst prgrams which psses a rbtic system will have bariatric surgens perfrming r trying t learn rbtic bariatric surgery…
(042) GESTATINAL WEIGHT GAIN AFTER BARIATRIC SURGERY: A PRSPECTIVE CHRT STUDY Fertility, Pregnancy And Bariatric Surgery D. Ceulemans1, L. Ameye1, R. Devlieger1 1Ku Leuven, Leuven, Belgium Backgrund: The Institute f Medicine (IM) published guidelines n gestatinal weight gain (GWG). It is unknwn if these are als valid in pregnancies after bariatric surgery. bjectives: T investigate the validity f …
(043) RELATINSHIP BETWEEN INDIVIDUAL PHYSICIAN VLUME, HSPITAL VLUME AND SHRT-TERM PSTPERATIVE UTCME AFTER PRIMARY BARIATRIC SURGERY. Quality In Bariatric Surgery Y. Pelemeijer1,2, S. Nienhuijs3, R. Liem4 1Leiden University Medical Center, Leiden, Netherlands, 2Dutch Institute fr Clinical Auditing, Leiden, Netherlands, 3Catharina Hspital, Eindhven, Netherlands, 4Grene Hart Hspital, Guda, Netherlan…
(044) CRRECTIN F A PATIENT’S MICRNUTRIENT STATUS PRIR T SLEEVE GASTRECTMY CULD BE USEFUL IN PREVENTING EARLY PSTPERATIVE MICRNUTRIENT DEFICIENCIES: A RETRSPECTIVE CMPARATIVE STUDY Pre-perative Management L. Schiav, G. Rssetti, A. Iannelli, V. Pilne 1University f Salern, Salern, Italy Backgrund: Several studies have reprted micrnutrient deficiencies (MD) after sleeve gastrectmy (SG). bese patients…
(045) WH MAY UNDERG REVERSE MINI GASTRIC BYPASS? A CASE SERIES Revisinal Surgery B. Keleidari2, M. Mahmudieh2, S.S. Shahmiri2, H. melali2, E. Sheikhbahaei1, M. Sayadi2, A. Hssein D. Jazi1, N.Afshin2 1Schl f Medicine, Isfahan University f Medical Sciences, Isfahan, Iran, 2Isfahan Minimally Invasive and besity (IMIS) Center, Alzahra University Hspital, Isfahan University f Medical Sciences, Isfahan…
(046) CHANGES IN EXPRESSIN AND DNA METHYLATIN IN WHITE BLD CELLS AFTER LAPARSCPIC SLEEVE GASTRECTMY Basic Science And Research In Bariatric Surgery M. Beisani1, S. Pappa2, P. Mren3, E. Martínez4, J. Tarascó3, M.L. Granada5, R. Puig4, M. Cremades3, M. Puig-Dming4, M. Jrdà2, S. Pelliter4, J.M. Balibrea6 1Surgery Department, Vall d’Hebrn University Hspital, Universitat Autònma de Barcelna / Centre d…
(047) VALIDATIN F THE ASSCIATIN F NAFLD/NASH WITH INCREASING BMI AND DIABETES MELLITUS WITH INTRA-PERATIVE LIVER BIPSY IN BARIATRIC SURGERY Basic Science And Research In Bariatric Surgery H. Sheth1, M. Lakdawala1, S.Bagarawala1 1Saifee Hspital, Mumbai, India Backgrund: Nn alchlic fatty liver disease (NAFLD) (which includes Nn-alchlic fatty liver-NAFL, Nnalchlic stet-hepatitis-NASH, r eventually c…
(048) RESPNSE T GLUCSE TLERANCE TEST AFTER SINGLE ANASTMSIS DUDENILEAL BYPASS WITH SLEEVE GASTRECTMY Malabsrptive Bariatric peratins L. Sessa1, C. Guidne2, P. Gallucci1, G. Giannetti2, A. Iacnelli2, E. Caprist2, P. Giustacchini1, L. Ciccritti1, G.Mingrne2, M. Raffaelli1 1U..C. Chirurgia Endcrina E Metablica, Fndazine Pliclinic Universitari “A. Gemelli”, Università Cattlica Del Sacr Cure, Rme, Ita…
(049) WEIGHT LSS AFTER PRIMARY MEGA GASTRIC BYPASS CMPARED WITH CNVERTED MEGA GASTRIC BYPASS AFTER GASTRIC BAND Gastric Bypass Prcedures Including RYGB And AGB/MGB S.S. Ahmad1, S. Ahmad 1Istishari Hspital/Jrdan, Amman, Jrdan, 2Buckingham University, Medical Schl, Buckingham, United Kingdm Backgrund: Laparscpic mega gastric bypass is increasing wrld in the last years. We see mre cases in the last …
(050) ENHANCED RECVERY AFTER BARIATRIC SURGERY (ERABS): HIGH VLUME SINGLE SITE EXPERIENCE Enhanced Recvery In Bariatric Surgery R. Sadek1, A. Wassef2 1Rbert Wd Jhnsn Barnabas University Hspital, New Brunswick, United States, 2Rutgers Rbert Wd Jhnsn Medical Schl, Piscataway, United States Backgrund: ver the past decade bariatric surgery gained the limelight as a premier frm f permanency with respe…
(051) CAN MRBIDLY BESE PATIENTS WITH REFLUX BE FFERED SLEEVE GASTRECTMY? EVALUATIN F PSTERIR FUNDPLICATIN WITH CRURA APPRXIMATIN New (Nn Standard) Surgical Techniques A. Hawasli1,2, T. Almahmeed1,2, N. Thatimatla1,2 1St. Jhn Hspital & Medical Center, 22101 Mrss Rad, Detrit, United States, 2Beaumnt Hspital Grsse Pinte, 468 Cadieux Rad, Grsse Pinte, USA Backgrund: Gastresphageal reflux disease (GER…
(052) THE ASSCIATIN BETWEEN BDY CMPSITIN, 25(H)D, PTH, SYSTEMIC INFLAMMATIN AND BNE MINERAL DENSITY IN CHINESE BARIATRIC SURGERY CANDIDATES Basic Science And Research In Bariatric Surgery J. Yang1, C. Wang1, Z. Zhuang1, B. Guang1, J. Peng1 1First Affiliated Hspital f Jinan University, Guangzhu, Guangzhu, Guangdng Prvince, China Backgrund: There are few data n the cntributin f bdy cmpsitin and the…
(053) CAN CAPILLARY BLD GAS ANALYSIS BVIATE THE NEED FR RUTINE PLYSMNGRAPHY T SCREEN SA IN BESE PATIENTS UNDERGING BARIATRIC SURGERY? Anaesthesia And Bariatric Surgery A. Ahmad1, F. Mahmd1, K. Marimuthu1, C. Shen1, J. Jerstice1, H. Murally1, R. Jeeji1, V. RA1 1University Hspital f Nrth Midlands, Stke-n-Trent, United Kingdm Intrductin: bstructive sleep apnea (SA) is highly prevalent in bese patien…
(054) THE EFFECTS F DISTAL-ILEAL EXCLUSIN AFTER RUX-EN-Y GASTRIC BYPASS N GLUCSE TLERANCE AND GLP-1 RESPNSE IN TYPE-2-DIABETES SPRAGUE-DAWLEY RAT MDEL Basic Science And Research In Bariatric Surgery P.R. Dl1, C. Li1, X. Zhu1, L. Ya1, S. Meng1, J. Hng1 1Affiliated Hspital f Xuzhu Medical University, Xuzhu, China Backgrund: Increased in Glucagn-Like peptide -1 (GLP-1) mediating early diabetes remis…
(055) CST EFFICIENCY F BI-ABSRBABLE STAPLE LINE REINFRCEMENT IN LAPARSCPIC SLEEVE GASTRECTMY Pst-perative Cmplicatins G. Laytn1, M. Naqvi1, K. Lee1, A. Khan1, S. Mirza1 1Walsall Healthcare NHS Trust, Birmingham, United Kingdm Backgrund: Staple line reinfrcement (SLR) has been shwn t significantly reduce the likelihd f staple line bleeding and leak fllwing laparscpic sleeve gastrectmy (LSG). bject…
(056) STRETTA THERAPY FR GERD FLLWING SLEEVE GASTRECTMY: A STUDY F 6 CASES Endscpic And Percutaneus Interventinal Prcedures N. Krishna1, R. Palaniappan1 1Apll Hspitals, Chennai, India Backgrund: With the rapid grwth f LSG as a stand-alne bariatric prcedure during the past decade, an increasing number f reprts described the develpment r wrsening f GERD symptms pstperatively. There are a number f r…
(057) NE ANASTMSIS (MINI) GASTRIC BYPASS IS NW AN ESTABLISHED BARIATRIC PRCEDURE: A SYSTEMATIC REVIEW F 12,807 PATIENTS Gastric Bypass Prcedures Including Rux-En-Y Gastric Bypass (RYGB) And ne Anastmsis Gastric Bypass (AGB)/MGB C. Parmar1, K. Mahawar2 1Whittingtn Hspital, Lndn, United Kingdm, 2Sunderland Ryal Hspital, Sunderland, United Kingdm Intrductin: ne Anastmsis (Mini) Gastric bypass (AGB/M…
(058) A DUTCH NATINWIDE BARIATRIC QUALITY REGISTRY: DAT Integrated Health/Multidisciplinary care Y. Pelemeijer1,4, R. Liem2, S. Nienhuijs3 1Leiden University Medical Center, Leiden, Netherlands, 2Grene Hart Hspital, Guda, Netherlands, 3Catharina Hspital, Eindhven, Netherlands, 4Dutch Institute fr Clinical Auditing, Leiden, Netherlands Intrductin: In the Netherlands, the number f bariatric prcedur…
(059) ESPHAGGASTRIC JUNCTIN FUNCTIN AND GASTRIC PRESSURE PRFILE AFTER MINI-NE ANASTMSIS GASTRIC BYPASS AND BILLRTH II: MRE DIFFERENCES THAN SIMILARITIES Gastric Bypass Prcedures Including RYGB And AGB/MGB M. Musella1, G. Berardi1, D. Manzlill1, A. Bcchetti1, N. Veltti1, K. Di Laur1, S. Tlne2 1Federic II University, Naples, Italy, 2Luigi Vanvitelli University, Caserta, Italy Setting: “Federic II” …
(060) PRSPECTIVE RANDMIZED CMPARATIVE STUDY T ASSESS LEAK RATE IN LAPARSCPIC SLEEVE GASTRECTMY WITH STAPLING ALNE VERSUS STAPLING AND BURYING SUTURES. Sleeve Gastrectmy P. S. Gupta1, A. Khanna1, C. Arra1, A. Pawan1 1Artemis Hspital, Department f Minimal Access And Bariatric Surgery , Gurugram, India Prspective Randmized Cmparative Study T Assess Leak Rate In Laparscpic Sleeve Gastrectmy With Stap…
(061) QUALITY F LIFE AFTER BARIATRIC SURGERY: BETTER R WRSE? Quality In Bariatric Surgery A. Singh1, M. Narwaria1 1Asian Bariatrics, Ahmedabad, Gujarat, India Backgrund: Mrbid besity tgether with besity-related diseases has a negative impact n the verall quality f life (QL). The present study aimed t assess the QL f patients pst bariatric surgery with a fcus n weight lss achieved, c-mrbidity resl…
(062) LAPARSCPIC BANDED SLEEVE GASTRECTMY HAS A GREATER WEIGHT LSS CMPARED T LAPARSCPIC SLEEVE GASTRECTMY: FIRST PRSPECTIVE PILT RANDMIZED STUDY Banded Prcedures P. Gentileschi1, V. Tgnni1, E. Bianciardi1, D. Benavli1, L. Fazzlari1 1University f Rme Tr Vergata, Italy, Rme, Italy Intrductin: The placement f ring r band arund the gastric tube might prevent the dilatin after Laparscpic Sleeve Gastre…
(063) PSTPERATIVE PULSE XIMETRY MNITRING WITHUT BSTRUCTIVE SLEEP APNEA SCREENING: UTCMES F 5000 CASES Pst-perative Care S.L. Van Veldhuisen1, I. Arslan1, I.M.C. Janssen1, F.J. Berends1, E.J. Hazebrek1, E.. Aarts1 1Rijnstate Hspital / Vitalys besity Clinic, Arnhem, Netherlands Intrductin: Despite high prevalence f undiagnsed bstructive sleep apnea (SA) in bariatric patients with subsequent higher …
(064) ASSCIATIN BETWEEN PLASMA AMIN ACIDS CNCENTRATINS, INSULIN RESISTANCE AND PSTPRANDIAL HYPGLYCEMIA AFTER RYGB: RESULTS FRM A MIXED MEAL TLERANCE TEST Nutritin After Bariatric Surgery M. Van Den Brek1, L.J.M. De Heide1, M. Emus2, R.B. Wijma2, N.JGM Veeger3, A. Wlthuis4, M. Rebecca Heiner-Fkkema5, B. HR Wlffenbuttel6, A.P. Van Beek6 1Department f Internal Medicine, Medical Center Leeuwarden, Le…
(065) REVISIN F THE R-Y GASTRIC BYPASS FR THE WEIGHT REGAIN Revisinal Surgery A.A. Algarzaie1, H. Alzahrani2, M. Almasery1, F. Alageal1 1Fakhary And Dr. Ahmed Algarzaie Hspital, Alkhbar, Saudi Arabia, 2king fahad medical military hspital, Aldhahran, Saudi Arabia Backgrund: Failure f weight lss and/r weight regain after R-Y gastric bypass due t lack f restrictin has been reprted in lng-term fllw-u…
(066) MANAGEMENT F GASTRGASTRIC FISTULA FLLWING RUX-EN-Y GASTRIC BYPASS : AN VERVIEW F 15-YEAR EXPERIENCE Revisinal Surgery J. Hrevets1, K. Cskun, J. Clpaert1, B. Dillemans1 1AZ Sint Jan Brugge, Brugge, Belgium Intrductin: Gastrgastric fistula (GGF) is a rare and difficult t manage cmplicatin fllwing gastric bypass prcedure (GB) fr weight lss surgery. bjectives: This study aims t present ur exper…
(067) DUDENAL EXCLUSIN BUT NT SLEEVE GASTRECTMY LEADS T A SIGNIFICANTLY HIGHER NUMBER F PANCREATIC BETA CELLS IN BESE ZUCKER RATS Type 2 Diabetes And Metablic Surgery G. Marjanvic1, G. Nenva1, S. Fichtner-Feigl1, J. Fink1, C. Läßle1, G. Seifert1 1University f Freiburg, Freiburg, Germany Intrductin: The mechanism after bariatric surgery leading t ameliratin f T2DM is still unidentified. ur grup re…
(068) EARLY RUTINE UPPER GASTRINTESTINAL CNTRAST STUDIES FLLWING BARIATRIC SURGERY: AN INDISPENSABLE PSTPERATIVE CARE R A MEDICLEGAL HERITAGE? Pst-perative Cmplicatins F. Pennestrì1, P. Gallucci1, F. Prili1, L. Sessa1, L. Ciccritti1, P. Giustacchini1, B. Barbar2, M.G. Brizi2, R.Bellantne1, M. Raffaelli1 1U..C. Chirurgia Endcrina e Metablica, Fndazine Pliclinic Universitari “A. Gemelli”, Universit…
(069) ALCHL/DRUG ABUSE AND SUICIDE ATTEMPTS BEFRE AND AFTER GASTRIC BYPASS SURGERY Psychlgy And Bariatric Surgery - Pre And Pst-p Challenges Per-la Park1,2, A. Maksinen3, M. Bergstrm1,2 1Dept f Surgery, Suth Alvsbrg Hspital, Bras, Sweden, 2Gthenburg University, Gthenburg, Sweden, 3Dept f Phsyciatry, Suth Alvsbrg Hspital, Bras, Sweden Intrductin: Many studies cncerning individuals seeking bariatri…
(070) REVISINAL BARIATRIC SURGERIES IN DUBAI HSPITAL BARIATRIC CENTER – EARLY UTCME F UR FIRST 100 RED CASES Revisinal Surgery F.I. Bakhit Juma1, Z. Abdulaziz1, B. Bereczky 1, B. Dillemans2 1Dubai Hspital, Bariatric Surgery Unit, Dubai, United Arab Emirates, 2besity Surgery Center, Department f General Surgery, AZ Sint-Jan Hspital , Bruges, Belgium Backgrund: Increasing number f interventins fr b…
(071) THE USE F ENDLUMINAL TECHNIQUES IN THE REVISIN F PRIMARY BARIATRIC SURGERY PRCEDURES – A SYSTEMATIC REVIEW. Revisinal Surgery Y.M. Gh1, E.L. Gh1, A. Khanna1 1Miltn Keynes University Hspital, Miltn Keynes, United Kingdm Intrductin: Weight regain after primary bariatric surgery is well recgnised and attributed t a variety f factrs. Gastr-jejunal anastmsis dilatin is suggested t be a cause f w…
(072) A SYSTEMATIC REVIEW AND META-ANALYSIS F THE LIKELIHD F ATTAINING A >5% PRE-PERATIVE WEIGHT LSS IN GRUP- AND INDIVIDUALLY-DELIVERED INTERVENTINS Pre-perative Management S. Abbtt1, E. Bryant2, D. Lycett3, B. Tighe3 1Heart f England NHS Fundatin Trust, Birmingham, United Kingdm, 2Middlesex University, Lndn, United Kingdm, 3Cventry University, Cventry, United Kingdm Intrductin: Many bariatric c…
(073) HW T SIGNIFICANTLY DECREASE THE RATE F STAPLE LINE BLEEDING FLLWING LSG. Pst-perative Cmplicatins M. Nedelcu1, S. Carandina1, P. Nel1, M. Danan1 1Centre Chirurgical De L’besite, Tuln, France Intrductin: Laparscpic Sleeve Gastrectmy (LSG) is currently the mst cmmn bariatric prcedure in France and wrldwide. Different prtcls t cntrl the bld pressure (BP) have been recmmended t reduce staple li…
(074) A TEXTBK UTCME ANALYSIS T CMPARE SHRT-TERM UTCMES AND PRCEDURE RELATED CSTS F BARIATRIC SURGERY IN THE NETHERLANDS Quality In Bariatric Surgery B. van Wagensveld1, C. de Vries2, . Rijssenbeek3, R. Bremmer3, R. Liem4,5 1Qur besity Center, Dubai, United Arab Emirates, 2besitas Center Amsterdam, LVGWest, Amsterdam, the Netherlands, 3LGEX, Amsterdam, the Netherlands, 4Grene Hart Hspital, Guda, …
(075) REVISIN SURGERY FLLWING SLEEVE GASTRECTMY - INDICATINS AND UTCME Revisinal Surgery A. Munasinghe1, M.R. Cartland1, R. Ramamrthy1, G. Vasilikstas1, . Khan1, M. Reddy1, A. Wan1 1St Gerge’s University Hspital, Lndn, United Kingdm The IFS Glbal Registry reprts that Sleeve gastrectmy (SG) is an increasingly ppular prcedure fr the treatment f mrbid besity and its assciated cmrbidities. It is als …
(076) NE ANASTMSIS GASTRIC BYPASS DEPATE CNTINUES Gastric Bypass Prcedures Including Rux-En-Y Gastric Bypass (RYGB) And ne Anastmsis Gastric Bypass (AGB)/MGB S. Temyatt Intrductin: Thusands f ne anastmses Gastric Bypass Surgery (AGB) prcedures have been perfrmed acrss the wrld since Dr Rutledge described his technique n 1997. Despite a prven track recrd ver Tw decades, this prcedure cntinues t pl…
(077) BANDED SLEEVE GASTRECTMY SHWS IMPRVED WEIGHT LSS 5 YEARS AFTER SURGERY Banded Prcedures J.M. Fink1, G. Marjanvic1, A. vn Pigent1, V. Martini1, C. Laessle1, S. Fichtner-Feigl1, G. Seifert1 1Albert-Ludwigs University, Freiburg, Germany Intrductin: Adding a nn-adjustable band t a laparscpic sleeve gastrectmy (BLSG) has recently gained increasing ppularity. Hwever, data n this new prcedure is i…
(078) NUTRITINAL SAFETY AND METABLIC BENEFITS F NCMETABLIC SURGERY FR BESE GASTRIC CANCER PATIENTS Type 2 Diabetes And Metablic Surgery Y.S. Park1, D.J. Park1, Sang-Hn Ahn1, Hyung-H Kim1 1Seul Natinal Univeristy Bundang Hspital, Sengnam-si, Suth Krea Backgrund: The metablic effect f lng limb Rux-en Y recnstructin has been revealed in a few pilt studies. Hwever, the nutritinal safety has nt been d…
(079) PREPERATIVE PREDICTRS F EARLY RELAPSE F TYPE 2 DIABETES AFTER METABLIC SURGERY IN CHINESE PATIENTS Type 2 Diabetes And Metablic Surgery H.Liang1 1The First Affiliated Hspital f Nanjing Medical University, Nanjing, China Backgrund: Remissin f type 2 diabetes mellitus (T2DM) after metablic surgery in sme patients is nt sustained. There is limited data regarding the preperative factrs predicti…
(080) GASTRIC PUCH RESIZING FR WEIGHT LSS FAILURE AFTER NE ANASTMSIS GASTRIC BYPASS Revisinal Surgery T. Pghsyan1,2, A. Faul1,2, M. Bruzzi1,2, A. Alameh1,2, F. Zinzindhué1,2, A. Berger1,2, R. Duard1,2, J.M.Chevallier1,2 1Hôpital Eurpée Gerges Pmpidu, AP-HP, University Paris Descartes, Paris, France, 2University Paris Descartes, Paris , France Intrductin: Dilated gastric puch resizing (GPR) was su…
(081) PUSHING THE LIMITS IN BARIATRIC SURGERY: LAPARSCPIC SLEEVE GASTRECTMY FR PATIENTS UNDER 18 YEARS-LD WITH SEVERE BESITY Bariatric Surgery In Children, Adlescents And Yung Adults P. Lainas1, G. De Filipp2, H. Tranchart1, G. Chahine1, P. Bugneres2, I. Dagher1 1Department f Minimally Invasive Digestive Surgery, Antine Beclere Hspital, AP-HP, Clamart, Paris, France, 2Department f Pediatric Endcr…
(082) TREATMENT F VITAMIN D DEFICIENCY AMNG PATIENTS CANDIDATE FR BARIATRIC SURGERY Pre-perative Management M. Sayadishahraki1, N. Khalili2, S. Yusefvand3 1Isfahan University f Medical Sciences, Isfahan, Iran, 2Isfahan University f Medical Sciences, Isfahan, Iran, 3Isfahan University f Medical Sciences, Isfahan, Iran Intrductin: besity is an epidemic matter wrldwide accmpanied with variety f cmpl…
(083) GASTRESPHAGEAL CANCER CCURENCE AFTER GASTRIC BYPASS Gastric Bypass Prcedures Including RYGB And AGB/MGB G. Al Hajj1, R. Chemaly1 1Middle East Institute f Health, Beirut, Lebann, 2LAU Medical Center - RIZK Hspital (LAUMC-RH), Beirut, Lebann Backgrund: besity is assciated with cancer develpment. Recent data have shwed reduced cancer risk in frmerly bese patients after bariatric surgery. Hweve…
(084) THE IMPACT F A STANDARDIZED ANESTHETIC PATHWAY IN ENHANCING RECVERY IN A HIGH VLUME BARIATRIC CENTER IN ITALY Enhanced Recvery In Bariatric Surgery C. Ferrari1, B. Basta1, B. Crescimbini1, T.E. Fusc1, S. Gherardi1, I. Pisan1 1Humanitas Research Hspital, Rzzan (Milan), Italy Intrductin: Anesthesia plays a crucial rle in the implementatin f Enhanced Recvery After Bariatric Surgery (ERABS). bj…
(085) CLINICAL UTCME F PATIENTS PERATED DURING LIVE PERATIVE WRKSHP BY LCAL SURGEN AND INVITED SURGENS Quality In Bariatric Surgery W.Mathur1, M.Bhandari1, M.Fbi1, S.Ksta1 1Mhak Bariatrics And Rbtics, Indre, India Intrductin Live perative wrkshp are a rutine mde f training in ur cuntry. Many specialities cnduct live surgery meetings t train and teach budding surgens n nuances f techniques. We bei…
(086) SYSTEMATIC REVIEW F LAPARSCPIC GASTRIC BYPASS VS LAPARSCPIC SLEEVE GASTRECTMY AT 5 YEARS FLLW UP Sleeve Gastrectmy Z. Ahmed1, G. Jnes1, J. Ramus1, M. Sampsn1 1Ryal Berkshire Hspital, Reading, United Kingdm Backgrund: Bariatric surgery is the nly efficient treatment ptin fr sustainable weight lss and reductin in cmrbidities in bese patients. Multiple surgical prcedures are perfrmed, but ther…
(087) D HBA1C LEVELS IMPRVE INDEPENDENT F WEIGHT LSS AFTER BARIATRIC SURGERY? Quality In Bariatric Surgery K. Marimuthu1, A. Ahmad1, N. Balaji1, . El-Tayeb1, R. Reddy1, V. Katreddy1, A. Viswanath2, V. RA1 1University Hspital f Nrth Midlands, DERBY, United Kingdm, 2Ryal Wlverhamptn NHS Trust, Wlverhamptn, UK Backgrund: Glycsylated Haemglbin (HBA1c) level is knwn t imprve in bese diabetic patients …
(088) DES A VIRTUAL FLLW-UP (FU) PRGRAM ENHANCE WEIGHT-LSS RESULTS PSTELIPSE BALLN PASSAGE? AN INNVATIVE, DIGITAL, AND PATIENT-FRIENDLY APPRACH Emergent Technlgy R. Ienca1, C. Giardiell2, R.S. Di Cla2 1Sapienza University, Rme – Italy, Rme, Italy, 2Emergency and Metablic surgery dept, Pineta Grande Hspital, Caserta, Italy Backgrund: Elipse is a nvel, prcedureless intragastric balln that is swallw…
(090) THREE YEARS UTCME AFTER SASI BYPASS FR DIABETIC BESE PATIENTS. Type 2 Diabetes And Metablic Surgery T. Mahdy1 1Al Qassimi Hspital, Sharjah, United Arab Emirates Intrductin: The single anastmsis sleeve ileum (SASI) bypass is a Nvel Metablic/Bariatric Surgery peratin based n mini gastric bypass peratin and Santr’s peratin in which a sleeve gastrectmy is fllwed by a side t side gastr-ileum ana…
(091) VALIDATIN STUDY F THE TRANSLATED ARABIC VERSIN F MREHEAD-ARDELT QUALITY F LIFE QUESTINNAIRE 2 Quality In Bariatric Surgery S. Aldeghaither1, M. Aldeghaither1, M. Alnaami1, A. Aldhayan1, F. Bamehrez1, S. alhaizan1, A. Al-Munifi2 1King Saud University , Riyadh, Saudi Arabia, 2Majmaah University, Majmaah, Saudi Arabia Backgrund: Quality f life (QL) can be affected negatively by besity. Multipl…
(092) PERIPERATIVE UTCMES F PRIMARY BARIATRIC SURGERY IN NRTH-WESTERN EURPE: A PLED MULTINATINAL REGISTRY ANALYSIS Bariatric Registries Y. Pelemeijer1,2, R. Liem3, V. Våge4, T. Mala5, M. Sundbm6, J. ttssn7, S. Nienhuijs8 1Leiden University Medical Center, Leiden, Netherlands, 2Dutch Institute fr Clinical Auditing, Leiden, Netherlands, 3Grene Hart Hspital, Guda, Netherlands, 4Scandinavian besity S…
(093) 12 YEARS AFTER RUX-EN-Y GASTRIC BYPASS AS A CNVERSINAL PRCEDURE FR VERTICAL BANDED GASTRPLASTY, ARE WE N THE RIGHT TRACK? Revisinal Surgery T. Khewater1, N. Yercvich1, E. Grymnprez2, J. Hrevets1, B. Dillemans1 1Department f Surgery, AZ Sint-Jan , Brugge-stende AV, Campus Sint- Jan, Belgium , 2Faculty f Medicine, KU Leuven University, Herestraat 49, 3000 , Belgium Backgrund: Vertical Banded …
(094) BARIATRIC SURGERY IN ELDERLY ADULTS Bariatric Surgery In The ver 65’s A.S. Martin1, M. Sepúlveda1, F. Patiñ1, F. Guzmán1, Y. Preiss1, H. Guzmán1, C. Astrga1, D. St1 1Hspital Dipreca, Santiag De Chile, Chile Intrductin: besity in elderly patients is increasing. Bariatric surgery is an effective and safe ptin fr these patients. Accrding t the literature, it is assciated with lw mrtality and i…
(095) AN EXAMINATIN F PIID PRESCRIBING AFTER METABLIC AND BARIATRIC SURGERY Pst-perative Care F. Mustarah1 1Central Michigan University Cllege f Medicine, Saginaw, United States Backgrund: piid prescribing practices are under scrutiny in the united states. Laparscpic surgery is assciated with decreased pain and quick pstperative recvery. Yet, laparscpic bariatric surgens cntinue t issue rutine an…
(096) ENHANCED RECVERY AFTER BARIATRIS SURGERY (ERABS) : CLSING THE LP Enhanced Recvery In Bariatric Surgery S. Bali1, S. Mukhpadhyay1, Y. Kak1 1Hmertn University Hspital NHS Fundatin Trust , Lndn, United Kingdm Backgrund/ Intrductin: ERABS has been undertaken in ur institutin since 2011. In 2014 we analysed the first ERABS prtcl in ur institutin and shwed that nly 14% (32/231) were discharged n …
(097) CRSS SECTINAL STUDY N ASSCIATIN F BDY MASS INDEX AND GASTRESPHAGEAL REFLUX DISEASE AND ITS CMPLICATINS Endscpic And Percutaneus Interventinal Prcedures S. Singh1, Z. Zakaria1, L.Y. Yeh1 1Schl f Medical Science,Universiti Sains Malaysia, Kubang Kerian, Malaysia Intrductin: Natinal Health and Mrbidity Survey f 2015,besity in Malaysians make up 17.7 %. bjectives: T determine the assciatin betw…
(098) LAPARSCPIC SLEEVE GASTRECTMY AS REVISIN Revisinal Surgery H. Alshurafa1 1Prince Sultan Military Medical Hspital, Riyadh, Saudi Arabia Intrductin: Laparscpic sleeve gastrectmy is the cmmnest bariatric peratin in ur regin. LSG als is cmmn as revisinal prcedure fr many patients. bjectives: T review the early results f revisinal LSG in PSMMC and evaluate its safety and feasibility. Methds and M…
(099) RELAPARSCPY FR THE MANAGEMENT F CMPLICATINS F MGB Gastric Bypass Prcedures Including RYGB And AGB/MGB M. Elbanna1, M. Abdelmneim1, A. Elghandur1, . Fuad1 1Ain Shams University, Cair, Egypt Intrductin: MGB has been widely adpted in Egypt as an alternative t RYGB. Several studies have demnstrated that MGB is fllwed by less cmplicatins and equal r better weight lss and metablic utcmes than RYG…
(100) BESITY AND THE RISK F LATE STAGE CLRECTAL CANCER Basic Science And Research In Bariatric Surgery C. Arhi1, S. Markar1, . Mussa1, A. Darzi1, P. Ziprin1, S. Purkayastha1 1Imperial Cllege Lndn, Lndn , United Kingdm Backgrund: besity is a knwn risk factr fr clrectal cancer (CRC), yet the impact f BMI n stage r aggressiveness f cancer remains undetermined. bjectives: T evaluate whether besity in…
(101) LAPARSCPIC LNG SLEEVE GASTRECTMY: A NVEL ALTERNATIVE PRCEDURE T THE CNVENTINAL VERTICAL SLEEVE GASTRECTMY New (Nn Standard) Surgical Techniques Y. Sejima1, Y. Naga1, T. Ikeda2, M. Hshizume1 1Kyushu University, Fukuka, Japan, 2Fukuka Dental Cllege Medical & Dental Hspital, Fukuka, Japan Aim: Laparscpic sleeve gastrectmy (LSG) fr patients with mrbid besity has been perfrmed wrldwide. Hwever, …
(102) MDIFIED LAPARSCPIC SLEEVE GASTRECTMY CMBINED WITH RSSETTI FUNDUPLICATIN: MIDTERM RESULTS AFTER MRE THAN 200 PRCEDURES New (Nn Standard) Surgical Techniques M. Uccelli1, G. Cesana1, F. Ciccarese1, R. Girgi1, R. Villa1, S. De Carli1, A. ldani1, A. Zanni1, S. lmi1 1San Marc Hspital - GSD, si Stt - Zingnia (bg), Italy Intrductin: Gastresphageal Reflux disease (GERD) can be cnsidered strictly re…
(103) LNGITUDINAL REWARD PRCESSING ALTERATIN AT 18-MNTH FLLW-UP AFTER BARIATRIC SURGERY IN BESITY PSYCHLGY AND BARIATRIC SURGERY – PRE AND PST P-CHALLENGES Y. Hiran1, J. Matsumt2, A. Kitahara3, H. Tkuyama4, H. n5, K. Matsumt6, Y. Masuda7, E. Shimizu8, K. Ykte9 1Research Center Fr Child Mental Develpment , Chiba, Japan, 2Department f Clinical Cell Bilgy, Chiba, Japan, 3Department f Radilgy, Chiba …
(104) BARIATRIC SURGERY DID NT INCREASE THE RISK F GALLBLADDER DISEASE IN BESE PATIENTS: A CMPREHENSIVE CHRT STUDY Pst-perative Cmplicatins Jian-Han Chen1, Ming-Shian Tsai1, Chung-Yen Chen1, Cheng-Hung Lee2 1Bariatric and Metablic Surgery Center, E-Da Hspital, Kahsiung City, Taiwan, 2Department f General Surgery, Buddhist Dalin Tzu Chi Hspital, Chia-Yi, Taiwan Purpse: The aim f this study was t e…
(105) CHLESTATIC AND INFLAMMATRY LIVER FAILURE LEAD T DEATH AFTER AGB Pst-perative Cmplicatins A. Pazuki1,2, M. Kermansaravi1,2 1Minimally Invasive Surgery Research Center, Iran University f Medical Sciences, Tehran, Iran, Tehran, Iran, 2Center f Excellence f Eurpean Branch f Internatinal Federatin fr Surgery f besity, Tehran, Iran Abdlreza Pazuki¹’² , Mhammad Kermansaravi¹’² Intrductin: ne Anast…
(106) SECNDARY HYPERPARATHYRIDISM AFTER BILIPANCREATIC DIVERSIN WITH DUDENAL SWITCH FR MRBID BESITY: AN UNDERESTIMATED PHENMENN Malabsrptive Bariatric peratins P. C. Nett1, Y.M. Brbély1, G. Plitzk1, D. Kröll1 1University besity Centre f Berne, Berne, Switzerland Backgrund: Bilipancreatic diversin with dudenal switch (BPD-DS) is cnsidered t be ne f the mst effective bariatric prcedures resulting i…
(107) RUX-Y GASTRIC BYPASS RAPIDLY IMPRVES BTH INSULIN RESISTANCE AND BETACELL FUNCTIN IN NN-SEVERELY BESE PATIENTS WITH INSULIN-DEPENDENT DIABETES Type 2 Diabetes And Metablic Surgery B. Müller-Stich1, C. Mass1, K. Scheurlen1, S. Kpf2, B. Israel1, M. Büchler1, A. Billeter1 1Department f General-, Visceral-, and Transplantatin Surgery, University f Heidelberg, Heidelberg, Germany, 2Department f I…
(108) LNG-TERM RESULTS F PANCREATECTMY FR PST-GASTRIC BYPASS HYPGLYCEMIA Pst-perative Cmplicatins C. Tsai1, J. Zehetner1, U. Kessler1, R. Steffen1 1Hirslanden Clinic Beau-site, Bern, Switzerland Backgrund: Pst-gastric bypass hyperinsulinemic hypglycemia (pHH) is an increasingly reprted cmplicatin, ccurring in up t 33% f patients after gastric bypass fr mrbid besity. Patients with neurglycemic epi…
(109) EXCESS WEIGHT LSS AT 1 WEEK/ 3 MNTHS AFTER SURGERY MIGHT BE PREDICTRS F WEIGHT LSS AFTER SLEEVE GASTRECTMY Gastric Bypass Prcedures Including RYGB And AGB/MGB T. Yamaguchi1, H. Yamamt2, S. Kaida1, M. Kurihara1, K. Takebayashi1, R. take1, T. Shimizu1, S. Murata1, S.Ugi1, K. Mrin1, M. And1, M. Miura1, A. Akisada1, H. Maegawa1, M. Tani1 1Shiga University f Medical Science, tsu, Japan, 2Kusatsu…
(110) BARIATRIC SURGERY DECREASES THE RISK F HEPATCELLULAR CARCINMA IN THE BESE PATIENT: A CMPREHENSIVE NATINAL CHRT STUDY Basic Science And Research In Bariatric Surgery Jian-han Chen1, Cheng-Hung Lee2, Chung-Yen Chen1, Hui-Ming Lee1, Ming-Shian Tsai1 1E-Da Hspital, Kahsiung City, Taiwan, 2Department f General Surgery, Buddhist Dalin Tzu Chi Hspital, Chiayi Cunty, Taiwan Purpse: This study aimed…
(111) EFFECT F LAPARSCPIC RUX-EN-Y GASTRIC BYPASS VERSUS LAPARSCPIC SLEEVE GASTRECTMY N FASTING GASTRINTESTINAL AND PANCREATIC PEPTIDE HRMNES: A PRSPECTIVE NNRANDMIZED TRIAL Basic Science And Research In Bariatric Surgery J. Yang1, Z. Ga1, C. Wang1, S. Lee1 1First Affiliated Hspital f Jinan University, Guangzhu, Guangzhu, Guangdng Prvince, China Backgrund: Hwever, few studies have examined the me…
(112) MULTICENTRIC PRSPECTIVE RANDMIZED TRIAL CMPARING SADI-S VS. DUDENAL SWITCH. MID TERM FLLW-UP RESULTS Malabsrptive Bariatric peratins A.G. Ruiz De Grdejuela1, J.P. Gebelli1, M. Nra2, A.S. Pernaute3, A.M. Pereira2, A.J. Trres García3 1Bellvitge University Hspital, Barcelna, Spain, 2Centre Hspitalar entre Dur e Vuga, Prt, Prtugal, 3Clinic San Carls University Hspital, Madrid, Spain Intrductin:…
(113) FATE F THE METABLICALLY HEALTHY BESE – IS THIS TERM A MISNMER? A STUDY FRM THE CLINICAL PRACTICE RESEARCH DATALINK Integrated Health/Multidisciplinary care . Mussa1, C. Arhi1, P. Ziprin1, A. Darzi1, . Khan2, S. Purkayastha1 1Imperial Cllege, Lndn, United Kingdm, 2St Gerge’s Hspital, Lndn, United Kingdm Intrductin: The metablically healthy bese (MH) phentype may express typical characteristi…
(114) PIID SPARING ANESTHESIA IN MINI-GASTRIC BYPASS USING DEXMEDETMIDINE, KETAMINE AND TTAL INTRAVENUS ANESTHESIA (TIVA) Anaesthesia And Bariatric Surgery Dr. Kuldeepak Singh Kular1, Dr Rbert Rutledge1 1Kular Cllege & Hspitals Pvt. Ltd., Ludhiana, India Anesthetic management f mrbidly bese, Difficult/Dangerus/Deadly, Difficult airway, Respiratry Insufficiency/Depressin/Failure, Pst perative Naus…
(115) SMALL BWEL BSTRUCTIN FLLWING LRYGB - 9 YEAR EXPERIENCE FRM A HIGH VLUME CENTRE Pst-perative Cmplicatins V. Sni1 1Max Healthcare, Delhi, India bjective: T review the underlying etilgy f small bwel bstructin fllwing laparscpic rux en y gastric bypass at ur institute and discuss its management algrithm Materials and Methds: A retrspective review f ur recrds f patients presenting as small bwel …
(116) INCIDENCE F GALLSTNE FRMATIN AFTER BARIATRIC SURGERY. A PRSPECTIVE STUDY AND FLLW UP Pst-perative Cmplicatins J.E. Cntreras1,2, P. Len1,2, C. Santander2, I. Curt1, J. Brav1,2, P. Brante1, P. Marin1 1Clinica Santa Maria, Santiag, Chile, 2facultad de Medicina Universidad de Chile, Santiag, Chile Backgrund: Chilean prevalence f chlelithiasis is 13.1% in men and 36.7% wmen and 70 % f ppulatin h…
(118) MANAGEMENT F STAPLED LINE LEAK AFTER SLEEVE GASTRECTMY: A SERIES F 1214 CNSECUTIVE BARIATRIC PRCEDURES Pst-perative Cmplicatins L. Grass1, A. Caltagirne1, M. Tppin1, A. Genzne1, D. Sleri1, M. Mrin1 1University f Turin, Italy, Trin, Italy Aims: Laparscpic sleeve gastrectmy (LSG) has a firm psitin as a stand-alne prcedure t effectively treat mrbid besity. Lw mrbidity and mrtality have been ad…
(119) T LEAN A SERVICE? A REVIEW F THE CARE F PATIENTS WH UNDERWENT BARIATRIC SURGERY IN THE UK Quality In Bariatric Surgery M. Sinclair1, A. Askari2 1NCEPD (Natinal Cnfidential Enquiry int Patient utcme And Death) UK, Lndn, United Kingdm, 2Ipswich Hspital NHS Trust, Ipswich, United Kingdm Backgrund / Intrductin: UK study f quality f care given t bariatric surgery patients. bjectives: Describe va…
(120) DETERMINING THE BEST BARIATRIC SURGERY FR LDER PATIENTS Bariatric Surgery In The ver 65’s M. Gallas1, J. Escbar-Dminguez1, C.H. Murcia1, G. Walker1, J. Rabaza1, A. Gnzalez1, R. Seetharamaiah1 1Baptist Health Suth Flrida, Miami, United States Backgrund / Intrductin: besity is increasingly prevalent amng the 60 years and lder ppulatin. The crude prevalence f grades II (severe) and III (mrbid)…
(121) LAPARSCPIC SLEEVE GASTRECTMY AFTER ENDSCPIC SLEEVE GASTRPLASTY: UTCMES AND TECHNICAL ASPECTS New (Nn Standard) Surgical Techniques A. Alqahtani1 1Department f Surgery, King Saud University, Riyadh, Saudi Arabia Backgrund: Endscpic sleeve gastrplasty (ESG) is a rapidly rising endbariatric technique. Early evidence shws prmising results. Hwever, and as is the case with ther bariatric and endb…
(122) MDIFIED EVT APPRACH FR TREATMENT F PST-BARIATRIC SURGERY LEAKS: EVAC WITHUT SPNGE AND FEWER ENDSCPIC PRCEDURES Pst-perative Cmplicatins F. Sena1, R. Cnrad1, G. Tavares, E. Gdy1, L. Bezerra, A. Rams, M. Galva, J. Camps1 1Federal University f Pernambuc, Recife, Brazil Indrductin: Endscpic internal drainage methds, as septtmy, pigtail and endscpic vacuum therapy (EVT) are being increasingly us…
(123) SHRT TERM RESULTS STUDY F THE EFFECT F LAPARSCPIC MINI GASTRIC BYPASS VERSUS SLEEVE GASTRECTMY N BESE TYPE 2 DIABETICs Type 2 Diabetes And Metablic Surgery H. Elmaleh1 1Faculty f Medicine, Ain Shams University, Cair, Egypt Intrductin: Recent guidelines n diabetes treatment prvide that weight lss shuld be the mst lgical and cst-effective means f cntrlling T2D. Bariatric prcedures aim t reduc…
(124) SERIAL CHANGES F GUT MICRBITA AND BACTERIA-DERIVED EXTRACELLULAR VESICLES AFTER RUX-EN Y GASTRJEJUNSTMY AND SLEEVE GASTRECTMY Basic Science And Research In Bariatric Surgery Y. Juhuh, J-H Lee Micrbial eclgy is reprted t be an imprtant regulatr f energy hmestasis and glucse metablism. Serial changes f gut micrbita and extracellular vesicles (EVs) were analyzed befre and 1st week, 1st mnth, a…
(125) CNCURRENT PLACEMENTS F A DUDENAL-JEJUNAL BYPASS LINER AND AN INTRAGASTRIC BALLN AMNG SEVERELY BESE PATIENTS: A CASE SERIES Endscpic And Percutaneus Interventinal Prcedures Z. Sui1, A. Sartrett1, G. Marins1 1Bariatric and Metablic Institute / The BMI Clinic, Duble Bay, Australia Backgrund: The dudenjejunal bypass liner (EndBarrier) and intragastric ballns (rbera) are bth endscpic bariatric t…
(126) EFFECTS F LAPARSCPIC RUX-EN-Y GASTRIC BYPASS N CHINESE TYPE 2 DIABETES MELLITUS PATIENTS WITH DIFFERENT LEVELS F BESITY: UTCMES AFTER 3 YEARS’ FLLW-UP Surgery And Strategies Fr Lw BMI X. Du1, X Fu1, L. Shi1, Z. Cheng1 1West China Hspital, Sichuan University, Chengdu, China Backgrund: Laparscpic Rux-en-Y gastric bypass (LRYGB) has been prven t be effective n treating type 2 diabetes mellitus…
(127) EFFECT F STRENGTH TRAINING N FITNESS IN PST BARIATRIC SUBJECTS: SYSTEMATIC REVIEW Exercise And Bariatric Surgery R. Chaves2, C. Aquin1, C. Marchesini3 1Clinica Marchesini, Curitiba, Brazil, 2Federal University f Parana (UFPR), Curitiba, Brazil, 3Brazillian Sciety f Bariatric and Metablic Surgery, Sã Paul, Brazil Backgrund: The lean mass lss ccurred after the bariatric surgery (BS) can cmprm…
(128) WEIGHT LSS, REDUCTIN F CMRBIDITIES AND QUALITY F LIFE AFTER BARIATRIC SURGERY IN THE ELDERLY Bariatric Surgery In The ver 65’s M. Ciman1, E. Aarts1, I. Janssen1, E. Hazebrek1, F. Berends1 1Rijnstate Hspital/vitalys Clinic, Arnhem, Netherlands Intrductin: Accrding t the IFS criteria, patients are nly eligible with an age between 18-65 years. Hwever, elderly patients may als benefit f weight …
(129) CLSURE F MESENTERIC DEFECTS IS ASSCIATED WITH A HIGHER INCIDENCE F SMALL BWEL BSTRUCTIN DUE T ADHESINS AFTER GASTRIC BYPASS. Pst-perative Cmplicatins F. Nuytens1, F. Van Ry2, M. D’Hndt2, F. Vansteenkiste2, H. Pttel3, M. Abasbassi4, A. Servaege2, D.Devriendt2 1UZ Leuven hspital, Leuven, Belgium, 2AZ Greninge hspital, Krtrijk, Belgium, 3KU Leuven, campus KULAK, Krtrijk, Belgium, 4AZ Damiaan, …
(130) SENSITIVITY AND SPECIFICITY F CMMN BARIATRIC WEIGHT-LSS CRITERIA Basic Science And Research In Bariatric Surgery A. Van Rijswijk1, Y.I.Z. Acherman1, D.E. Mes1, M. de Brauw1, S.C. Bruin1, A.W. van de Laar1 1Department f Surgery, Medical Center Sltervaart, Amsterdam, the Netherlands Backgrund: Bariatric criteria fr weight-lss success r failure shuld differentiate adequately between gd and pr …
(131) LSING WEIGHT IS YUR WAY T HAVE BABIES Fertility, Pregnancy And Bariatric Surgery Y. Zidan1, M. Al-Sharbaty1, N. Dad1, I. Mhammed1 1Natinal Center f besity, Msul, Iraq Intrductin: besity and verweight are epidemic and cause health prblems in additin it may affects reprductive health and cause infertility bth in men and wmen and treatment f besity is a recgnized cause f increase fertility. bj…
(132) A NATINAL STUDY F SHRT-TERM UTCMES AND CSTS IN ELDERLY PATIENTS AFTER BARIATRIC SURGERY Bariatric Surgery In The ver 65’s A. Dumuras1, S. Gmra2, M. Anvari2, D. Hng2 1Mcmaster University, Hamiltn, Canada, 2St. Jseph Healthcare, Hamiltn, Canada Backgrund: Advanced age may make the risk/benefit rati f bariatric surgery less favrable. Furthermre, previus research has demnstrated that elderly pa…
(133) A CMPARISN BETWEEN NE- AND TW-STAGE REVISINAL GASTRIC BYPASS Revisinal Surgery Ala’a Abubeih1, A. Al-Kurd1, R. Grinbaum1, I. Mizrahi1, A. Indursky1, H.A. Hamdan1, N. Beglaibter1, H.Mazeh1 1Hadassah-Hebrew University Medical Center, Jerusalem, Israel Backgrund: The safety f perfrming a ne-stage revisin frm laparscpic adjustable gastric banding (LAGB) t laparscpic rux-en-Y gastric bypass (LRY…
(134) EVALUATIN F LENGTH F ALIMENTARY LIMB THRUGH RADILGIC TECHNIC Gastric Bypass Prcedures Including RYGB And AGB/MGB M.C. Blanchet1, L. Henry1, Y. Matussiere1, P. udar1, B. Gignux1, V. Frering1 1Bariatric Surgery Selarl Cdfgb CS Sauvegarde, Lyn, France Backgrund / intrductin: Bariatric prcedures like gastric bypass are grwing. Mre and mre patients have t be re-perated because f recurrence f bes…
(135) 3000 LAPARSCPIC SLEEVE GASTRECTMY WITH 0.1% LEAK RATE: STAPLING TECHNIQUES T GUARANTEE SUCCESS Sleeve Gastrectmy R. Sadek1, A. Wassef2 1Rbert Wd Jhnsn Barnabas University Hspital, Smerset, United States, 2Rutgers Rbert Wd Jhnsn Medical Schl, Piscataway , United States Backgrund: f the many cmplicatins that can arise frm a lngitudinal sleeve gastrectmy (LSG), ne f the mst dangerus is a stapl…
(136) CMPARISN BETWEEN 3 MECHANICAL SUTURE LINE REINFRCEMENT TECHNIQUES IN LAPARSCPIC SLEEVE GASTRECTMY Sleeve Gastrectmy J.E. Cntreras1,2, P. Len1,2, C. Palett1,2, I. Curt2, J. Brav1,2, P. Marin2, P. Brante2, C. Santander2, D. Brav2 1Surgery Service Clinica Santa Maria, Santiag, Chile, 2Dpt. Surgery Fac. Medicine Universidad De Chile, Santiag de Chile, Chile Backgrund: Cnflicting evidence with r…
(137) LAPARSCPIC RE-SLEEVE GASTRECTMY AS TREATMENT F WEIGHT LSS FAILURE AFTER BILIPANCREATIC DIVERSIN Revisinal Surgery C. Marcux1, L. Buvet-Buchard1,2, S. Lebel1,2, L. Bierth1,2, Frédéric-Simn Huld1,2, S. Marceau1,2, F. Julien1,2 1Université Laval, Québec, Canada, 2IUCPQ (Institut universitaire de cardilgie et de pneumlgie de Québec), Québec, Canada Intrductin: Bariatric surgery is recgnized as …
(138) EFFECT F SPECIALIZED WEIGHT LSS MUTLIVITAMINS N SERUM CNCENTRTINS AND DEFICIENCIES AFTER SLEEVE GASTRECTMY Nutritin After Bariatric Surgery M. Smelt2, S. Van Ln3, S. Puwels, F. Smulders4, E. Aarts1 1Rijnstate Hspital , Arnhem, The Netherlands, 2besity Center, Catherina Hspital, Eindhven , The Netherlands, 3Department f Clinical Chemistry, Catharina Hspital , Eindhven , The Netherlands, 4Dep…
(139) THE UTCME F BARIATRIC SURGERY N THE METABLICALLY HEALTHY BESE; A CLINICAL PRACTICE RESEARCH DATALINK (CPRD) STUDY Primary Care And The Bariatric Surgery Patient . Mussa1, C. Arhi1, P. Ziprin1, A. Darzi1, . Khan2, S. Purkayastha1 1Imperial Cllege, Lndn, United Kingdm, 2St Gerge’s Hspital, Lndn, United Kingdm Intrductin: The clinical evidence base demnstrating bariatric surgery’s health benef…
(140) DRAIN WITHDRAWAL IN MANAGEMENT F STAPLE LINE LEAK IN SLEEVE GASTRECTMY - EARLY CURE ? Sleeve Gastrectmy M.S Sharma1, S. Malhtra2, A.D. Gswami3, S. Sharma4 1Clumbia Asia Hspital, Gurgan, India, 2Crystal Run Healthcare, Gshen, USA, 3Clumbia Asia Hspital, Gurgan, India, 4Clumbia Asia Hspital, Gurgan, India Intrductin: Staple line leakage (SLL) is ne f the mst dreaded cmplicatins f Laparscpic S…
(141) METHYLENE BLUE AND GASTRGRAFIN LEAK TESTS IN BARIATRIC SURGERY; STILL F VALUE? Basic Science And Research In Bariatric Surgery A. Talha1, M. Hefzy2 1Alexandria University, Medical Research Institute, Department f Surgery, Alexandria, Egypt, 2Alexandria University, Medical Research Institute, Department f Surgery, Alexandria, Egypt Backgrund: Staple line and anastmtic leaks in bariatric surg…
(142) GASTRIC BYPASS REVISIN SURGERY: LENGTHENING F THE BILIPANCREATIC LP REVIEW AND INITIAL RESULTS Revisinal Surgery S. Espinza1, A. Ibarzabal1, A. Jimenez1, D. Mmblan1, A. De Hllanda1, A.M Lacy1 1Hspital Clinic Barcelna, Barcelna, Spain The Rux-en-Y gastric bypass (RYGB) is ne f the mst utilized surgical techniques and presents the best lng-term results in besity and cntrl f metablic diseases.…
(143) CHANGES IN EATING BEHAVIUR AND MEAL PATTERNS FLLWING VERTICAL SLEEVE GASTRECTMY Bariatric Surgery In Children, Adlescents And Yung Adults G. Abdeen1, A. Miras2, C. Le Rux3, A. Alqahtani4 1King Saud University, Riyadh, Saudi Arabia, 2Imperial Cllege Lndn , Lndn, UK, 3University Cllege Dublin , Dublin, Ireland, 4King Saud University , Riyadh, Saudi Arabia Anecdtal evidence frm clinical bserva…
(144) TACHYCARDIA AS A PREDICTR F CMPLICATIN RISK IN A GRUP F PATIENTS UNDERGING BARIATRIC SURGERY IN A GRUP IN MEXIC. Pst-perative Cmplicatins J. Castañeda1, L. Mntañ1, P. Bautista1 1Gastric Bypass Méxic, Zappan, Jalisc, Mexic Bariatric surgery as a treatment ptin fr besity is an effective management nt nly in the reductin f BMI, but als in the cntrl f cnditins assciated with it. The clinical hi…
(145) BARIATRIC SURGERY CAN IMPRVE LWER URINARY TRACT SYMPTMS IN MRBIDLY BESE MALE PATIENTS Yung IFS Sessin S. Yuk-Wah Liu1, S. Chi-Hang Yee1, C. Fai Ng1, S. Kin-Hung Wng1, E. Kwk-Wai Ng1 1Chinese University f Hng Kng, Shatin, Hng Kng Intrductin: Emerging evidence suggests that lwer urinary tract symptms (LUTS) are assciated with besity. It is unknwn if weight reductin by bariatric surgery can im…
(146) LIVER NLRP3-MEDIATED INFLAMMASME IS NT ACTIVATED IN THE STATE F SYSTEMIC GLUCSE HMESTASIS IMPAIRMENT AND IS NT LINKED T METABLIC SYNDRME Basic Science And Research In Bariatric Surgery N. Quezada1, J.J. Fuentes1, D. Turiel1, R. Muñz1, V. Crtes1 1Pntificia Universidad Catlica De Chile, Santiag, Chile Chrnic lw grade inflammatin (CLGI) has been pstulated as a mechanism underlying insulin resi…
(147) FRGUT EXCLUSIN RATHER THAN VAGAL NERVE PRESERVATIN PLAYS AN IMPRTANT RLE IN THE GLUCSE HEMSTASIS AFTER RUX-EN-Y GASTRIC BYPASS IN RATS Basic Science And Research In Bariatric Surgery J. Yang1, X. Zhu1, Z. Ga1, S. Lee1, Z. Zhuang1, J. Peng1, C. Wang1 1First Affiliated Hspital f Jinan University, Guangzhu, Guangzhu, Guangdng Prvince, China bjectives: T determine whether the effect f Rux-en-Y …
(148) EXPLRING THE PATIENT-REPRTED IMPACT F THE PHARMACIST N A BARIATRIC PRE-SURGICAL ASSESSMENT SERVICE Integrated Health/Multidisciplinary Care Y. Graham1, L. Parkin1, P. Small2, K. Mahawar2, N. De Alwis2, K. Davisn1, J. Ling1, L. Callejas- Diaz2 1University f Sunderland, Sunderland, United Kingdm, 2Sunderland Ryal Hspital, Sunderland, United Kingdm Backgrund: Many patients with besity awaiting…
(149) SINGLE STAGE BDY LIFT SURGERY PST MASSIVE ~WEIGHT LSS IS EFFECTIVE , AND FEASIBLE Plastic surgery after weight lss . Alsanie1 1Health Medical Center, Alkhbar, Saudi Arabia A ttal f 93 patients (20 males and 73 females) underwent single and multistage ttal bdy lift surgery ver a perid f 8 years. The mean age at surgery was 34 years and the mean Excess BMI lst was 26. The mean BMI at the time…
(150) META-ANALYSIS F ENHANCED RECVERY PRTCLS IN BARIATRIC SURGERY Enhanced Recvery In Bariatric Surgery . Ahmed1, A. Rgers1, J. Blger1, A. Mastrsimne1, W. Rbb1 1Beaumnt Hspital, Dublin 9, Ireland Backgrund: Enhanced recvery after surgery (ERAS) guidelines, fast-track prtcls and alternative clinical pathways have been widely prmted in a variety f disciplines leading t imprved utcmes in pst-perati…
(151) EFFECTIVE PREVENTIN F BLEEDING AND VENUS THRMBEMBLISM CMPLICATINS FLLWING LAPARSCPIC SLEEVE GASTRECTMY: AN INSTITUTINAL REVIEW Pst-perative Cmplicatins W. Abu-Jaish1, A. Reilly, W. Everett, S. Wrenn 1The Rbert Larner, M.D. Cllege f Medicine at The University f Vermnt. The University f Vermnt Medical Center.Department f Surgery, Burlingtn, United States Backgrund/Intrductin: Laparscpic sleev…
(152) ENDSCPIC SURVEILLANCE THREE T FIVE YEARS PST SLEEVE GASTRECTMY: PSSIBLE PRGRESSIN T REFLUX ESPHAGITIS AND BARRETTS Sleeve Gastrectmy S. Elkassem1 1Medicine Hat Hspital, Medicine Hat, Canada, 2university f calgary, calgary, Canada Intrductin: Acid reflux is the mst cmmn cmplicatin after sleeve gastrectmy (SG). Chrnic reflux can result in ersive esphagitis and even Barretts’ esphagitis (BE). …
(153) PERCUTANEUS MANAGEMENT F PST BARIATRIC LEAK AND FISTULA USING AMPLATZER SEPTAL CCLUDER DEVICE: A NVEL APPRACH Pst-perative Cmplicatins M.H.K. Abdelmaksud1, A.G.E. Darwish1, H.M. Fahmy2, M.D.E. Sarhan3, M.A. El Ashmny4, A. Hsny3, A.H.Khalil3, M.A. Elkady1, M. Ibrahim1 1Thedr Bilharz Research Institute, Cair, Egypt, 2Labratry and Transfusin Medicine Center, Faculty f Medicine, Ain Shams Unive…
(155) CHLELITHIASIS AND BILIARY SLUDGE AFTER SLEEVE GASTRECTMY Sleeve Gastrectmy S.L.S. Lems1, R.A.A. Castr Pint Net1,2, I.M.A. Lems3, M.G. rnelas3, A.P. Nadai1,2, R.V. Lucin1 1Hspital Unimed CG, Camp Grande, Brazil, 2HUMAP - UFMS, Camp Grande, Brazil, 3Prefeitura Municipal CG, Camp Grande, Brazil Intrductin: Gallstnes, micrlithiasis and bile sludge cmmnly develp after bariatric surgery, hwever, …
(156) REVISINAL SURGERY AFTER LAPARSCPIC SLEEVE GASTRECTMY: A RETRSPECTIVE ANALYSIS F DIFFERENT PRCEDURES Revisinal Surgery M. Kraljevic1,2, J. Süsstrunk2, T. Köstler2, U. Zingg2, T. Delk1 1Department f General Surgery, University Hspital Basel, Basel, Schweiz, 2Department f General Surgery, Limmattal Hspital, Zürich-Schlieren, Switzerland bjective: Laparscpic sleeve gastrectmy (LSG) is is the ms…
(157) DEFICIENCIES AFTER SLEEVE GASTRECTMY: BUILDING THE PTIMAL BARIATRIC MULTIVITAMIN Nutritin After Bariatric Surgery M. Ciman1, A. Berbm1, N. Pleger1, I. Janssen1, F. Berends2, E. Hazebrek1, E. Aarts1 1Rijnstate Hspital , Arnhem, Netherlands, 2Berends Bariatric Surgery, sterbeek, The Netherlands Intrductin: A multivitamin supplement (WLS ptimum, WLS) was develped based n published literature f…
(158) METABLIC SURGERY FR INADEQUATELY CNTRLLED TYPE 2 DIABETES IN NN-SEVERELY BESE JAPANESE: A PRSPECTIVE, SINGLE CENTER STUDY Type 2 Diabetes And Metablic Surgery Y. Seki1, M. Amiki1, K. Kasama1 1Ytsuya Medical Cube, Chiyda-ku, Japan Backgrund: The beneficial effects f metablic surgery n weight lss, glycemic cntrl and cardivascular imprvement fr the mrbidly bese patient has been vast and undeni…
(159) A CLSE LK N THE RLE F RUTINE UPPER ENDSCPY BEFRE BARIATRIC SURGERY IN THE MIDDLE EAST PPULATIN: REVIEW F 1278 PATIENTS. Pre-perative Management B.A. Hussein1, A. Khammas1, M. Sandal1, M. Majid1, S. Al Awadhi2, A. Al Mazruei1, F. Badri1 1General Surgery Department- Rashid Hspital- Dubai Health Authrity, Dubai, United Arab Emirates, 2GastrEnterlgy Department- Rashid Hspital- Dubai Health Auth…
(160) IMPACT F BARIATRIC SURGERY N CNTRLLING BLD PRESSURE LEVEL IN BESE PATIENTS WITH PREVIUS HISTRY F ARTERIAL HYPERTENSIN Basic Science And Research In Bariatric Surgery J. Sucupira1, E. Sants1, L. Nbrega1, N. Carvalh1, T.M. Net1 1Private Clinic, Ja Pessa, Brazil Intrductin: There is a linear crrelatin between bdy weight and bld pressure levels. In patients with besity class III, n interventin …
(161) NUTRITINAL MANAGEMENT STRATEGIES FR CHRNIC KIDNEY DISEASE PATIENTS WH UNDERG BARIATRIC SURGERY Integrated Health/Multidisciplinary Care C. Schweiger1, A. Weiss-Sadan2, I. Mr-Ysef2, R. Elazary2, S. Sherf-Dagan3, N. Sakran4, S. Frishman1, R. Harari2, T. Ben-Prat2 1Rabin Medical Center, Campus Beilinsn, Petah Tikva , Israel, 2Hadassah-Hebrew University Medical Center , Jerusalem, Israel , 3Ass…
(162) RUTINE UTILIZATIN F UGI CNTRAST STUDIES N THE FIRST PSTPERATIVE DAY AFTER BARIATRIC SURGERY IS FUND UNHELPFUL IN UR STUDY PPULATIN Pst-perative Cmplicatins J. Desai1, F. Mustarah1 1Central Michigan University Cllege f Medicine, Saginaw, United States Rutine use f UGI water-sluble cntrast studies cntinues in bariatric practice. We examined the diagnstic characteristics f UGI swallws n the fi…
(163) THYRID FUNCTIN IMPRVED AFTER LAPARSCPIC SLEEVE GASTRECTMY IN SEVERE BESITY AND RELATED T INFLAMMATRY CHANGES Sleeve Gastrectmy C. Zhu1,2, F. Mei1,2, J. Ga1,2, X. Wang1,2, L. Li1,2, D. Zhu3, L. Lu3, S. Qu1,2 1Department f Endcrinlgy and Metablism, Shanghai Tenth Peple’s Hspital f Tngji University, Schl f Medicine, Shanghai 200072, China, Shanghai , China, 2Natinal Metablic Management Center,…
(164) MINI GASTRIC BYPASS BEATS RUX-EN-Y GASTRIC BYPASS IN GLYCAEMIC CNTRL Type 2 Diabetes And Metablic Surgery Anne-Sphie Van Rijswijk, Department f Metablic and Bariatric Surgery, Medical Center Sltervaart, Amsterdam, the Netherlands, A.S. Meijnikman, Department f Internal Medicine, Medical Center Sltervaart, Amsterdam, the Netherlands, S.Y. Mikdad, Department f Metablic and Bariatric Surgery, …
(165) MANAGEMENT F VENTRAL HERNIA DURING BARIATRIC SURGERY: UR EXPERIENCE Hernia Surgery In The Bariatric Patient T. Mittal1, A. Dey1, A. Nali1, V. Malik1 1Sir Ganga Ram Hspital, New Delhi, India Backgrund: It is nt uncmmn fr patients underging Bariatric surgery t have an assciated ventral hernia. There is n cnsensus as t the prper methd f dealing with such hernias while attempting bariatric prce…
(166) MGB & LIVER DYSFUNCTIN: UK MGB/AGB CLLABRATIVE GRUP Pst-perative Cmplicatins A. Hussain1, S. EL-Hasani, D. Kerrigan, J. Darrien, C. Harper, S. Javed, A. Alhamdani, C. Parmer, R.Singhal, S.Yeluri, M. Bssche 1Dncaster And Bassetlaw Teaching Hspitals, Dncaster, United Kingdm, 2Sheffield University, Sheffield, UK Backgrund: MGB/AGB is a pwerful metablic prcedure due t the bilipancreatic limb ne…
(167) THE FAILED RUX-EN-Y GASTRIC BYPASS: BAND R DISTALIZATIN? Revisinal Surgery A. Berbm1, L. Deden1, M. Ciman1, T. Aufenacker1, B. Witteman1, I. Janssen1, E. Aarts1, F. Berends1, E.Hazebrek1 1Vitalys besity Clinic / Rijnstate Hspital, Velp, Netherlands Backgrund: Apprximately 20-30% f patients fail t achieve significant weight lss after Rux-en-Y gastric bypass (RYGB). Althugh many patients get …
(168) NE ANASTMSIS GASTRIC BYPASS IN THE MIDDLE EAST & NRTH AFRICA REGIN Gastric Bypass Prcedures Including RYGB And AGB/MGB A. Haddad1, M. Al Hadad2, A. Bashir1, B. Safadi3, H. Fawal4, M. Abu zeid5, . Taha6, A. AL Qahtani7, A. Nimeri8 1Gastrintestinal, Metablic, and Bariatric Center, Amman, Jrdan, 2Bariatric Surgery, Healthpint Hspital, , , United Arab Emirates., 3American University f Beirut Me…
(169) DEXMEDETMIDINE INFUSIN IN THE BARIATRIC PATIENT: SAFE AIRWAY MANAGEMENT AND FIT T BE DISCHARGED Anaesthesia And Bariatric Surgery C. Ferrari1, S. Gherardi1, R.E. Mnzani1 1Humanitas Research Hspital, Rzzan (Milan), Italy Intrductin: Increasing evidence suggests the use f dexmedetmidine in the mrbidly bese patients (MP). bjective: T describe the impact f dexmedetmidine infusin n airway manage…
(170) IMPACT F BARIATRIC SURGERY N SEXUAL WELL BEING F MRBID BESE PATIENTS Fertility, Pregnancy And Bariatric Surgery R. Vats1, A. Gyal1, D. Gel1, Y.P.S. Rana1, V.P. Bhalla1 1Blk Super Speciality Hspital, New Delhi, Delhi, India Backgrund: Imprvement f the sex hrmnes has been knwn t ccurs pst bariatric surgery, but these changes in hrmnes whether assciated with imprved sexual health and verall ph…
(171) LNG-TERM WEIGHT REGAIN, DEFINITIN, PREVALENCE AND CLINICAL RELEVANCE Management f Weight Regain After Surgery V. Vrwinde2, I. Steenhuis1, I. Janssen2, V. Mnpellier2, M. Van Stralen1 1VU University, Amsterdam, Netherlands, 2Nederlandse besitas Kliniek (Dutch besity Clinic), Huis ter Heide, Netherlands Intrductin: Initial psitive effects f bariatric surgery n Health Related Quality f Life (HR…
(172) SAFETY AND EFFECTIVENESS F A STANDARDISED PERI-PERATIVE PATHWAY IN BARIATRIC SURGERY: NRTH EAST F ENGLAND EXPERIENCE Enhanced Recvery In Bariatric Surgery S. Sheny1, Z. Al- Sharshashi2, A. Mitchell1, A. Samier1 1Darlingtn Memrial Hspital, Darlingtn, United Kingdm, 2Ryal Cllege f Surgens, Dublin, Republic f Ireland Intrductin: The pathway fr patients underging bariatric surgery varies widely…
(173) PERCEPTIN F BESITY AMNG MEDICAL UNDERGRADUATES... AN NGING STIGMA Psychlgy And Bariatric Surgery - Pre And Pst-p Challenges R. Perris1, B. Rbinsn2, S. Mirza3 1University f Birmingham , Birmingham, United Kingdm, 2University f Minnesta Medical Schl, Minneaplis, USA, 3Walsall Manr Hspital, Walsall, United Kingdm Intrductin: besity is an nging epidemic and its wrldwide prevalence has nearly tr…
(174) LAPARSCPIC MANAGEMENT F SEVERE REFLUX AFTER SLEEVE GASTRECTMY USING THE LINX SYSTEM New (Nn Standard) Surgical Techniques A. Hawasli1 1St. Jhn Hspital & Medical Center, Detrit, United States Intrductin: Management f severe reflux after sleeve gastrectmy is ften dne by cnversin t Rux-eny gastric bypass. The intrductin f the LINX system can be a viable alternative t crrect this prblem. Materi…
(175) CMPARISN F TW BUTTRESSING MATERIALS FR GASTRIC SLEEVE RESECTIN - CLINICAL UTCME AND CMPLICATINS Sleeve Gastrectmy M. Bergstrm1,2, J.A. Vazquez1,2, Per-la Park1,2 1Dept f Surgery, Suth Alvsbrg Hspital, Bras, Sweden, 2Gthenburg University, Gthenburg, Sweden Intrductin: Buttressing material is ften used in gastric sleeve resectin. We use the manually laded Gre Seamguard staple-line reinfrcemen…
(176) EARLY RESULTS F DIABETES TREATMENT UTCME BY LAPARSCPIC SLEEVE GASTRECTMY AT A NEWLY ESTABLISHED MULTI-DISCIPLINARY METABLIC AND BARIATRIC SURGERY CENTER IN HNG KNG Yung IFS Sessin T.M.Tsui1, W.T. Franc Cheng1, Y.S. Sze1 1Yan Chai Hspital, Hng Kng, Hng Kng Backgrund: Metablic surgery is nw recmmended t bese diabetic patients as a preferred treatment mdality t manage diabetes mellitus[1]. Lap…
(177) SINGLE-ANASTMSIS DUDENAL SWITCH IS EQUALLY EFFECTIVE AS EITHER A PRIMARY PRCEDURE R A STAGED PRCEDURE New (Nn Standard) Surgical Techniques W. Wu1, Z. Qia1, T. Ca1, Y. Shen1, X. Zhang1, Y. Wang1, L. Chen1, P. Zhang1 1Fudan University Pudng Medical Center, Pudng, China Backgrund: Single-anastmsis dudenal switch (SADS) including SADI-S and SIPS, is currently an investigatinal prcedure which h…
(178) BARIATRIC SURGERY IN ELDERLY PATIENTS, D THE SAME RULES APPLY? Bariatric Surgery In The ver 65’s A.G. Ruiz De Grdejuela1, A.A. Trrad1, L.S. Rncer1, N.L. Viñas1, E.B. Sanfeliu1, J.P. Gebelli1 1Bellvitge University Hspital, Barcelna, Spain Intrductin: Bariatric surgery (BS) in elderly patients may be challenging. Due their special characteristics sme authrs defend mre cnservative appraches ev…
(179) GASTRIC BYPASS IS MRE EFFECTIVE THAN SLEEVE GASTRECTMY IN IMPRVING LIPID METABLISM AT NE YEAR PST-P. Type 2 Diabetes And Metablic Surgery S. Elkassem1 1Medicine Hat Hspital, Medicine Hat, Canada, 2university f calgary, calgary, canada Intrductin: Dyslipidemia is a knwn risk factr fr cardivascular disease. Bariatric surgery has been shwn t imprve the lipid prfile f mrbidly bese patients (pts…
(181) LNG-TERM UTCMES F DIABETES AFTER LAPARSCPIC RUX-EN-Y GASTRIC BYPASS IN A LEBANESE BARIATRIC PRACTICE Type 2 Diabetes And Metablic Surgery M. Minhem1, R. Alami1, T. Fuani1, D. Khatib1, B. Safadi1 1Divisin f General Surgery, Department f Surgery, American University f Beirut Medical Center, Beirut, Lebann Intrductin: Rux-y-gastric bypass (RYGB) is highly effective in treating besity-related t…
(181) WEIGHT REGAIN AFTER VERTICAL GASTRIC PLICATIN: SLEEVE GASTRECTMY R RUX EN Y GASTRIC BYPASS AS A SALVAGE PRCEDURE? ANALYSIS F THE FIRST 300 CNSECUTIVE PATIENTS. Revisinal Surgery E. Chuillard1, A. GUMBS1 1Chi Paris Pissy, Pissy, France Backgrund: Bariatric surgery is the best available lng-term treatment in patients with mrbid besity. Vertical Gastric Plicatin (VGP) has been recently perfrme…
(183) LNG-TERM WEIGHT LSS AFTER RUX-EN-Y GASTRIC BYPASS IS INDEPENDANT FRM AGE AT BASELINE Bariatric Surgery In The ver 65’s S. Mantziari1, A. Dayer-Jankechva2, N. Demartines1, C. Duvisin1, P. Allemann1, P, Furnier1, M. Suter2 1Lausanne University Hspital, Lausanne, Switzerland, 2Riviera-Chablais Hspital, Aigle- Mnthey, Switzerland Backgrund: Several cmparative studies have suggested that, despit…
(186) ENHANCED RECVERY AFTER BARIATRIC SURGERY (ERABS): CLINICAL UTCMES FRM SINGLE CENTER F EAST CHINA Enhanced Recvery In Bariatric Surgery B. Wang1, W. Wang1, C. Yang1 1Shanghai Ninth Peple’s Hspital, Shanghai Jiatng University Schl f Medicine, Shanghai, China Backgrund: ver the past ten years, there has been an enrmus increase in the number f bariatric and metablic prcedures thrughut the mainl…
(187) IMPACT F LAPARSCPIC BANDED GASTRIC BYPASS N WEIGHT LSS SURGERY UTCMES: FIVE YEARS RESULTS. Banded Prcedures A.M. Galal Seleim1,2,3,4, E.J. Berma1,2, S. Franssen1,2, B. Meesters1,2, S.. Damink4, J.W. Greve1,2 1Zuyderland Medical Center, Heerlen, Netherlands, 2Dutch besity clinic Suth, Heerlen, Netherlands, 3Shag University, Shag university hspitals, General Surgery Department, Shag, Egypt, 4…
(188) IS THE FRIDAY/WEEKEND EFFECT REAL? A RETRSPECTIVE CLINICAL CHRT ANALYSIS F LENGTH F HSPITAL STAY F PATIENTS UNDERGING BARIATRIC PRCEDURES. Pst-perative Care Y. Devabalan1, M. Durand-Hill2, A. Chang1, S. Ramar1 1King’s Cllege Hspital, Welling, United Kingdm, 2Barnet Hspital, Barnet, United Kingdm Backgrund: It has lng been assumed that elective prcedures perfrmed in the NHS n a Friday r the …
(189) ENDSCPIC SLEEVE GASTRPLASTY: THE LARGEST SINGLE-CENTER EXPERIENCE WITH 1,000 PATIENTS Endscpic And Percutaneus Interventinal Prcedures A. Alqahtani1, M. Elahmedi2, A. Al-Darwish2, Y. Alqahtani2 1Department f Surgery, King Saud University, Riyadh, Saudi Arabia, 2besity Chair, Department f Surgery, King Saud University, Riyadh, Saudi Arabia Backgrund: Endscpic sleeve gastrplasty (ESG) utilize…
(190) ARE MALADAPTIVE EATING BEHAVIRS AND DEPRESSIN ASSCIATED WITH TYPE 2 DIABETES IN BARIATRIC SURGERY CANDIDATES? Psychlgy And Bariatric Surgery - Pre And Pst-p Challenges E. Bianciardi, G. Alberg, Psychiatric Chair, Department f Systems Medicine, University f Rme “Tr Vergata”, Rme, Italy , S. Betrò, Psychiatric Chair, Department f Systems Medicine, University f Rme “Tr Vergata”, Rme, Italy , P…
(191) PREDICTING REMISSIN F NN-INSULIN TREATED TYPE 2 DIABETES AFTER RYGB Type 2 Diabetes And Metablic Surgery . Szepietwski1,2, S.I. Alsters1, G. Mahir1, J. Murphy1, E. zdemir1, KG Murphy1, T. Dvey2, C.Le-Rux1, TM Tan1, H. Chahal1, S. Purkayastha1, A. Blakemre1,2 1Imperial Cllege Lndn, , United Kingdm, 2Brunel University Lndn, , United Kingdm Backgrund: Pre-perative insulin use is frequently ide…
(192) CMPARISN F SLEEVE GASTRECTMY PLUS JEJUNALJEJUNUM BYPASS AND RUXEN- Y GASTRIC BYPASS FR THE TREATMENT F BESITY: SHRT-TERM UTCMES Malabsrptive Bariatric peratins H. Liang1 1The First Affiliated Hspital f Nanjing Medical University, Nanjing, China Backgrund: This investigatin aims t evaluate the shrt-term therapeutic effect f sleeve gastrectmy plus jejunaljejunum bypass (SG+JJB) cmparing t the…
(193) INTERNAL HERNIA REMAINS A MAJR SURCE F MRBIDITY IN PATIENTS WITH UNCLSED DEFECTS: LESSNS LEARNED FRM CHANGE IN PRACTICE Pst-perative Cmplicatins . Alsanie1 1Health Medical Center, Alkhbar, Saudi Arabia ver a 15 year histry in bariatric surgery, Rux-Y gastric bypass was the main prcedure in my first 10 years. The initial prcedure included a 50 t 75 cm bili-pancreatic limb depending n the BMI…
(194) INTESTINAL RTATIN ABNRMALITIES AND BARIATRIC SURGERY Pre-perative Management D.T. Pham1, . Shaheen1, B.R. Thatigtla1, J.D. Rutkski1 1Sisters f Charity Hspitals f Buffal, NY, Buffal, United States Backgrund: Intestinal rtatin abnrmalities (IRA) stand fr a brad range f a cmplex gut anmalies expressing the different stages f premature arrest f embrylgic gut rtatin. IRA ccurrence beynd the pedi…
(195) CAUSES AND MANAGEMENT F REVISINAL SURGERY AFTER MGB/AGB UK MGB/AGB CLLABRATIVE GRUP Pst-perative Cmplicatins A. Hussain1, S. El-Hasani, D. Kerrigan, S. Javid, C. Harper, J. Darrien, A. Alhamdani, C. Parmer, R. Singhal, S.Yeluri, M. Bssche 1Dncaster And Bassetlaw Teaching Hspitals, Dncaster, United Kingdm, 2Sheffield University, Sheffield, UK Backgrund: MGB/AGB is assciated with risks that w…
(196): HYPTHALAMIC NESFATIN-1 MEDIATES FEEDING BEHAVIR VIA HYPTHALAMIC MC3/4R-DEPENDENT ERK SIGNALING IN SD RATS UNDERGING SLEEVE GASTRECTMY AND RUX-EN-Y GASTRIC BYPASS Gastric Stimulatin And Nerve Blckade Dr. Y.Wang1 1Furth Affiliated Hspital f China Medical University, Shenyang, China A change in eating behavir is the predminant driver f weight lss fllwing bariatric surgery. Sleeve gastrectmy a…
(197) RUX-EN-Y GASTRIC BYPASS, SLEEVE GASTRECTMY, R NE ANASTMSIS GASTRIC BYPASS AS RESCUE THERAPY AFTER FAILED ADJUSTABLE GASTRIC BANDING: A MULTICENTER STUDY WITH 1.219 PATIENTS. Revisinal Surgery J.P. Rafls1, A.I. Al Abbas2, M.F. Herrera3, J. Himpens4, A. Rams5, R.J. da Silva Ribeir6, B.Safadi2, B. Van Wagensveld7, C. de Vries7, S. Devriendt4, H. Sanchez-Aguilar3 1Ucm, Bariatric Surgery, Mi Tre…
(198) RESULTS F INTRDUCTIN F ERABS IN A HIGH VLUME BARIATRIC GVERNMENTAL CENTRE IN THE UAE: FIRST ERABS SERIES FRM THE MIDDLE EAST AND WRLDS LARGEST STUDY Enhanced Recvery In Bariatric Surgery G. Mannaerts1 1Tawam Hspital/ Jhns Hpkins, Al Ain, United Arab Emirates Intrductin: With the increase f besity and bariatric surgery being the nly effective therapy t btain substantial sustainable weight ls…
(199) PRFESSINAL DEVELPMENT NEEDS F METABLIC/BARIATRIC NURSES IN AUSTRALIA Integrated Health/Multidisciplinary Care M. Bgiatzis1, K. Wicking1, M. Birks1 1James Ck University, Twnsville, Australia Intrductin: With Australia as ne f the mst bese natins in the wrld, ur nursing wrkfrce shuld be prepared fr the impact f the glbal besity crisis and the increasing number f metablic/bariatric surgeries. …
(200) BAND AND EXTEND? RESULTS F 2 RANDMIZED CNTRLLED TRIALS N RYGB IMPRVEMENT. Gastric Bypass Prcedures Including RYGB And AGB/MGB A. Berbm1, W. Schijns1, E. Aarts1, L. Deden1, M. Ciman1, T. Aufenacker1, B. Witteman1, I. Janssen1, F.Berends1, E. Hazebrek1 1Vitalys besity Clinic / Rijnstate Hspital, Velp, Netherlands Backgrund: Despite the fact that the Rux-en-Y gastric bypass (RYGB) is perfrmed …
(201) GLUCSE CNTRL, AFTER GASTRIC BYPASS IN PATIENTS WITH DIABETES MELLITUS TYPE 2 AND BDY MASS INDEX < 35 KG/M2. Type 2 Diabetes And Metablic Surgery A.F. Fernández - Zulueta1, C. Ballesta - López1, H. Janafse1 1Centr Laparscpic Dr Ballesta, Barcelna, Spain Rux-en Y gastric bypass (RYGB) achieve rapid remissin f type 2 diabetes mellitus (T2DM). This trial prspectively assessed the effect at shrt…
(202) PSYCHMETRIC PRPERTIES F PST-BARIATRIC SURGERY SELF-MANAGEMENT BEHAVIRS QUESTINNAIRE Psychlgy And Bariatric Surgery - Pre And Pst-p Challenges H. Khazraei1, M. Amini2, Z. Sbhani2, A.M. Bananzadeh1, S.V. Hsseini1, M. Setdeh3 1Clrectal Research Center, Shiraz, Iran, 2Laparscpy research center, Shiraz University f Medical Sciences, Shiraz, Iran, 3besity Preventin and Treatment research center, …
(203) ESTABLISHMENT F A BARIATRIC SURGERY CLINICAL QUALITY REGISTRY Quality In Bariatric Surgery J. Cttrell1, A. Heal1, W. Brwn1, B. Backman1 1Mnash University, Melburne, Australia The prevalence f besity cntinues t rise acrss Australia and New Zealand. Bariatric surgery is ffered as a means f prviding predictable and sustainable weight lss. A clinical quality registry cmmenced in 2012 t track th…
(204) ENHANCED RECVERY AFTER SURGERY (ERAS) FR SLEEVE GASTRECTMY: RANDMIZED CLINICAL TRIAL Enhanced Recvery In Bariatric Surgery S. Bhattacharya1, P.P. Raj1, S.S. Kumar1 1Gem Hspital & Research Centre, Cimbatre, India Backgrund: The Enhanced recvery after surgery (ERAS) pathway, initially intrduced fr clrectal surgery, is an evidence based periperative pathway which has resulted in earlier recver…
(205) ABDMINPLASTY BEFRE R AFTER BARIATRIC SURGERY?. SINGLE CENTER EXPERIENCE Plastic Surgery After Weight Lss M. Al-sharbaty1, Y. Zidan1, I. Mhammed1, N. Dad1, S. Alsaffar1 1Natinal Center f besity, Msul, Iraq Intrductin: besity is epidemic all ver the wrld and there is increased in the number f abdminplasty and lipsuctin perfrmed by plastic surgens. Sme patients especially thse with central bes…
(206) EXTENSIVE FLLW UP AFFECTS LNG TERM NUTRITINAL UTCMES IN PATIENTS WITH NE ANASTMSIS GASTRIC BYPASS/ MINI GASTRIC BYPASS Nutritin After Bariatric Surgery D. Chitale1, M. Bhandari1, M. Fbi1, W. Mathur1, S. Ksta1 1Mhak Bariatric And Rbtics, Indre, India Backgrund: AGB/MGB has the advantage f lng term significant weight lss but at the same time it is knwn t cause Malnutritin. AGB/MGB alters the …
(207) REFRACTRY CHRNIC PAIN PST RUX-EN Y GASTRIC BYPASS; DEFINING A MANAGEMENT STRATEGY. Pst-perative Cmplicatins J. Clark1, N. Petru1, A. Kmcha1, S. Alasfur1, P. Yung1, H. Sctt-Angel1, K. McLauchlan1, N. AL Mughamis1, A.Rbinsn1, S. Hakky1, C. Tsirnis1, K. Mrthy1, S. Purkayastha1, A. Ahmed1 1Imperial Weight Management Centre, Imperial Cllege Healthcare NHS Trust, St Mary’s Hspital, Paddingtn, Uni…
(208) BDY CMPSITIN CHANGES FLLWING A VERY LW CALRIE PRE-PERATIVE DIET IN PATIENTS UNDERGING BARIATRIC SURGERY Pre-perative Management J. Sivakumar1, L. Chng1, S. Ward1, M. Hii1 1St Vincent’s Hspital Melburne, Fitzry, Australia Backgrund: Fatty liver in bese patients is pstulated t increase the technical difficulty f upper gastr intestinal surgery. Pre-perative weight lss with a very lw calrie die…
(209) RE-PEREATINS RATE N VER 1000 LAPARSCPIC SLEEVE GASTRECTMY Sleeve Gastrectmy V. Brrelli1, M. Giuffrè1 1Sandnat Hspital Grup, Pavia, Italy Backgrund: Laparscpic Sleeve Gastrectmy (LSG) is a grwing evidence bariatric prcedure, with clarify mde f actin and well-knwn ptential cmplicatins. n the ther hand in literature there are few data abut reperatins rate. bjectives: Analyze cmplicatins and re…
(210) BANDED SLEEVE GASTRECTMY – 2 YEAR RESULTS F THE MIS (MINIMIZER FR SLEEVE PTIMIZATIN) TRIAL Banded Prcedures J. Fink1, G. Seifert1, C. Laessle1, V. Martini1, G. Nenva1, . Sick1, S. Fichtner-Feigl1, G. Marjanvic1 1University f Freiburg, Freiburg, Germany Banded Sleeve Gastrectmy – 2-Year Results f The MIS (Minimizer Fr Sleeve ptimizatin) Trial Intrductin: Laparscpic sleeve gastrectmy (LSG) le…
(211) REVISINAL BARIATRIC SURGERY IN PATIENTS VER 65 YEARS LD: IS IT WRTH THE RISK? Bariatric Surgery In The ver 65’s J. Kuckelman1, V. Vigeuras1, J. Bingham1, J. Sebesta1 1Multicare Tacma , Dupnt, United States Backgrund: Life expectancy has increased by 10 years since the initial use f bariatric surgery. Cncmitantly, a grwing number f patients ver the age f 65 are underging revisinal bariatric …
(212) GUT HRMNE CHANGES AND RESLUTIN F DIABETES IN INDIAN MRBIDLY BESE PATIENTS UNDERGING SLEEVE GASTRECTMY Basic Science And Research In Bariatric Surgery V. Bindal1, P. Bhatia1, S. Kalhan1, M. Khetan1, S. Jhn1 1Sir Ganga Ram Hspital, New Delhi, India Intrductin: We prpse t analyze and attempt t understand the gut physilgy and its metablic alteratin in Type 2 Diabetes Mellitus (T2DM) after Lapar…
(213) EVALUATING SARCPAENIA IN BARIATRIC SURGERY THRUGH REGINAL BDY MUSCLE DISTRIBUTIN Basic Science And Research In Bariatric Surgery J. Sivakumar1, L. Chng1, S. Ward1, T. Sutherland1, M. Hii1 1St Vincent’s Hspital Melburne, Fitzry, Australia Backgrund: The deteriratin f lean bdy mass (LBM) and develpment f sarcpaenia has been reprted in patients fllwing bariatric surgery. bjective: T evaluate r…
(214) USE F ABSRBABLE MESH T PREVENT PETERSEN’S SPACE HERNIA IN ANTE CLIC RYGB. New (Nn Standard) Surgical Techniques A. Skidmre1 1Victrian besity Centre, Heidelberg, Australia Clsure f the mesenteric defects after RYGB is cntrversial. Suture clsure is assciated with high rates f dehiscence. Clsure can als be technically difficult in patients with large amunts f intra peritneal fat. This study is…
(215) LEAK AT GASTRJEJUNSTMY AFTER RUX-EN-Y GASTRIC BYPASS- 40,844 PATIENTS FRM THE SCANDINAVIAN BESITY SURGERY REGISTRY (SREG) Pst-perative Cmplicatins B. Vidarssn1, M. Sundbm1, D. Edhlm1 1Uppsala University Hspital, Uppsala, Sweden Backgrund: Leak at the gastrjejunstmy (GJ) after Rux-en-Y gastric bypass (RYGB) is a serius and ptentially life-threatening cmplicatin. Methd: All leaks at GJ within…
(216) MANAGEMENT F VENTRAL HERNIA IN BESE PATIENTS: BEFRE R AFTER BARIATRIC SURGERY? Hernia Surgery In The Bariatric Patient B. Elias1, P. Saint-EVE2 1Centre Hspitalier Universitaire Ntre Dame Des Securs, Bybls, Lebann, 2Centre Hspitalier Reginal Metz-Thinville, Thinville, France Intrductin: besity is a risk factr fr primary and incisinal ventral hernia as well as a risk factr when perating bese …
(217) BDNF PLASMA LEVELS AND ITS GENETIC VARIATIN IN BESE PATIENTS Sleeve Gastrectmy S.V. Hsseini1, M. Zamani1 1Clrectal Research Center, Shiraz University f Medical Sciences, Shiraz, Iran Intrductin: Genetic factrs play a critical rle in the incidence f varius diseases like mrbid-besity. Brainderived neurtrphic factr (BDNF) distributes t the specific regins f brain, which cntrls behavir, energy …
(218) SLEEVE GASTRECTMY UTCMES IN 65+ YEAR LD PATIENTS VS. DIFFERENT AGE GRUPS: CMPLICATINS, WEIGHT LSS AND CMRBIDITIES RESLUTIN Bariatric Surgery In The ver 65’s R. Villa1, S. lmi1 1Pliclinic San Marc, Milan, Italy Intrductin: Sleeve gastrectmy in 65+ year ld patients is still matter f cntrversies cncerning fear f majr cmplicatins and the lwer amunt f weight lss achieved. The number f lder bese …
(219) GASTR-BRNCHIAL FISTULA AFTER LAPARSCPIC SLEEVE GASTRECTMY – A SINGLE CENTER EXPERIENCE - SERIES F 6 CASES Pst-perative Cmplicatins S. Althuwaini1, A. Aldhayan1, F. Bamehriz1, M. Alnaami1 1King Khalid University Hspital, Riyadh, Saudi Arabia Backgrund: Gastr-brnchial fistula (GBF) is a rare but serius cmplicatin pst laparscpic sleeve gastrectmy (LSG). With increasing in number f LSG cases be…
(220) GASTRIC MUCSAL DEVITALIZATIN REDUCES BLD PRESSURE, CARDIAC LIPTXICITY AND ENDTHELIAL FUNCTIN IN DIET INDUCED BESE RATS Basic Science And Research In Bariatric Surgery A. berbach2, N. Schlichting2, S. Lehmann2, Y. Kullnick2, M. Heinrich2, U. Retschlag2, S. Feder2, M.A. Khashab1, A.N. Kall1, V. Kumbhari1 1Jhns Hpkins Medical Institutins, Baltimre, United States, 2University f Leipzig, Leipzig…
(221) VALUE F RUTINE UPPER ENDSCPY IN THE PREPERATIVE WRK-UP FR BARIATRIC SURGERY. Pre-perative Management R. Granek1, S. Ward1, M.A. Jhnsn1, L. Chng1, M. Hii1 1St Vincent’s Hspital Melburne, Fitzry, Australia Backgrund: Selecting the ideal bariatric prcedure is a cmplex decisin but can imprve weight-lss utcmes, minimize cmplicatins and reduce the lng-term burden f besity. Albeit cntrversial, rut…
(223) SIGNIFICANT IMPRVEMENT IN CARTID INTIMA MEDIA THICKNESS FLLWING BARIATRIC SURGERY AFTER 1 YEAR FLLW UP: REPRT FRM THE ASSISI STUDY. Pst-perative Care M. Leeman1, S. Van Mil1, U. Biter1, M. Dunkelgrun1, M.C. Cabezas1 1Franciscus Gasthuis & Vlietland, Rtterdam, Netherlands Intrductin: Cartid Intima Media Thickness (cIMT) is a gd predictr f severity f cardivascular disease in bese patients. Ai…
(224) A DISSNANCE-BASED RANDMIZED INTERVENTIN STUDY T IMPRVE QUALITY F LIFE AND PHYSICAL ACTIVITY 24 MNTHS PST RUX-EN-Y GASTRIC BYPASS SURGERY Pst-perative Care F. Sellberg1, S. Pssmark1, A. Ghaderi2, M. Willmer3, D. Berglind1 1Karlinska Institutet, department f public health science, Stckhlm, Sweden, 2Karlinska Institutet, department f clinical neurscience, Stckhlm, Sweden, 3University f Gävle, …
(225) A STEPWISE APPRACH IN LEARNING SURGICAL RESIDENTS A RUX-EN-Y-GASTRIC BYPASS Gastric Bypass Prcedures Including RYGB And AGB/MGB A. Walinga1, S. van Mil2, U. Biter1, M. Dunkelgrün1, G. Vijgen1 1Sint Franciscus Rtterdam, Rtterdam, Netherlands, 2Erasmus MC Rtterdam, Rtterdam, Netherlands Intrductin: This study describes a stepwise training prgram t teach a laparscpic Rux-en-Y gastric bypass(LR…
(226) THE IMPLEMENTATIN F A VALUE BASED APPRACH IN A HIGH VLUME BARIATRIC CENTER:THE IMPACT N CLINICAL AND PATIENT REPRTED UTCMES Quality In Bariatric Surgery C. Ferrari1, G. Gretti1, M. Trtta1, G.M. Marinari1 1Humanitas Research Hspital, Rzzan (Milan), Italy Intrductin: Bariatric surgery is actually the mst effective treatment fr mrbidly bese patients (MP). Increasing value fr MP is nt nly the s…
(227) THE ADDITIN F EHEALTH DES NT LEAD T SNER RETURN-T-WRK IN PATIENT UNDERGING A BARIATRIC PRCEDURE: EARLY RESULTS F THE BEPATIENT-TRIAL. Technlgy And Bariatric Surgery D. Versteegden1, M. Van Himbeeck1, S Nienhuijs1 1Catharina Hspital, Eindhven, Netherlands Backgrund: The expansin f digital devices and widespread access t internet has pened up pprtunities t prvide patients with mre persnal inf…
(228) BARIATRIC SURGERY IS ASSCIATED WITH AN IMPRVEMENT IN ASTHMA CNTRL Yung IFS Sessin C. Arhi1, N. Hssain1, C. Brg1 1Lewisham Hspital , Lndn , United Kingdm Backgrund: besity is assciated with increased frequency and severity f asthma exacerbatins. bjectives: The purpse f this review was t determine whether bariatric surgery imprves asthma cntrl, and hw this cmpares t diet r exercise induced we…
(229) EFFECTS F DIFFERENT METABLIC STATES AND SURGICAL MDELS N GLUCSE METABLISM AND SECRETIN F ILEAL L-CELL PEPTIDES: RESULTS FRM THE HIPER-1 STUDY Type 2 Diabetes And Metablic Surgery S. Puwels1, E. Cagiltay2, A. Celik3, J. Dixn4, S. Santr5, A. Gupta6, B.. Celik3, S. Ugale7, M. Abdul-Ghani8 1Franciscus Gasthuis & Vlietland, Rtterdam, Netherlands, 2Sultan Abdulhamid Han Educatin and Research Hspi…
(230) “THE PERATIN WAS SUCCESSFUL, BUT THE PATIENT RETURNED FR 3RD PRCEDURE”- PSYCHLGICAL CHARACTERISTICS IN CANDIDATE FR A THIRD BARIATRIC SURGERY Integrated Health/Multidisciplinary Care . Ygev4, S. Sherf-Dagan2, T. Ben-Prat3, N. Liberman4, I. Praz4, C. Schweiger1,4 1Rabin Medical Center, Campus Beilinsn, Petah Tikva , Israel, 2Assuta Medical Center, Tel Aviv, Israel , 3Hadassah-Hebrew Universi…
(231) EFFECTS F BARIATRIC SURGERY N INFLUENZA-LIKE ILLNESSES (ILIS) AND SEVERE ACUTE RESPIRATRY ILLNESSES (SARIS) IN SEVERE BESE SUBJECTS: PRELIMINARY RESULTS. Pst-perative Cmplicatins M. Riccò1, F. Marchesi2, A. Rmbli2, F. Rubichi2, V. Pattnieri2, G. Petracca2, F. Tartamella2 1Azienda Usl Di Reggi Emilia, Reggi Emilia, Italy, 2University f Parma, Department f Medicine and Surgery, Parma, Italy I…
(232) SURGICAL REVISIN F CANDY CANE AFTER RUX-EN-Y GASTRIC BYPASS Pst-perative Cmplicatins A. Kamcka1, E.R. McGlne1, B.P. Pevida1, S. Purkayastha1, K. Mrthy1, S. Hakky1, H. Chahal1, C. Tsirnis1, A.D. Miras1, T. Tan1, A. Ahmed1 1Imperial Cllege Lndn, Lndn, United Kingdm Backgrund: An excessively lng blind end f the alimentary limb fllwing Rux-en-Y gastric bypass (RYGB), knwn as a ‘candy cane’ (CC)…
(233) TRANSRAL UTLET REDUCTIN USING THE TWFLD SUTURING TECHNIQUE FR THE MANAGEMENT F WEIGHT REGAIN AND DUMPING SYNDRME AFTER RUX-EN-Y GASTRIC BYPASS Management f Weight Regain After Surgery L. Fayad1, R. leas1, M. Raad1, S. Barla1, C. Hill2, D. Badurdeen1, M. K. Dunlap1, M. Schweitzer1, A.N. Kall1, M.A. Khashab1, V. Kumbhari1 1Jhns Hpkins Medical Institutins, Baltimre, United States, 2Jhns Hpkins…
(234) DUDENUM, JEJUNUM AND ILEUM PLAY DIFFERENT RLES IN METABLIC REGULATIN AFTER BARIATRIC SURGERY A GENME-WIDE ASSCIATIN STUDY Basic Science And Research In Bariatric Surgery Y. Liang1, B. Yu1, Y. Wang1, Z. Qia1, T. Ca1, L. Ga1, P. Zhang1 1Fudan University Pudng Medical Center, Pudng, China Backgrund: Clinical evidences have shwn that intestinal bypass adds additinal benefits t sleeve gastrectmy…
(235) VENUS THRMB EMBLISM (VTE) IN ASIAN INDIAN BARIATRIC PATIENTS: A SINGLE CENTER 5-YEAR EVLUTINARY EXPERIENCE Pst-perative Cmplicatins S. Jhn1, P. Bhatia1, S. Kalhan1, M. Khetan1, V. Bindal1 1Sir Ganga Ram Hspital, New Delhi, India Backgrund: Venus thrmb emblism (VTE) is a leading cause f mrtality after bariatric surgery in western publicatins. There is lack f data n the incidence f VTE in Asi…
(236) WILL I STILL BE BESE FLLWING SLEEVE GASTRECTMY? Sleeve Gastrectmy A. Shayesteh1, S. Pearlstein1, E. Yatc1, J. Teixeira1, M. Rslin1 1Nrthwell Lenx Hill Hspital, New Yrk, United States Intrductin: At cnsultatin, sleeve gastrectmy patients are tld t expect t lse arund 60% f excess bdy weight. This qutatin is based n an average f a ppulatin f patients with an apprximate BMI f 42. What is unclea…
(237) 3D VISIN REDUCES PERATIVE TIME IN LAPARSCPIC RUX-EN-Y GASTRIC BYPASS WITH HAND-SEWN ANASTMSES: A RETRSPECTIVE SINGLE PERATR STUDY Emergent Technlgy F. Mngelli1, M. Mareng1, M. Di Giuseppe1, M. FitzGerald1, D. La Regina1, A. Guerra1 1spedale San Givanni Bellinzna, Bellinzna, Switzerland Backgrund: Laparscpic Rux-en-y gastric bypass (RYGB) fr mrbid besity is ne f the mst frequently perfrmed s…
(238) CLSURE F PETERSEN’DEFECT IN MGB IS MANDATRY Gastric Bypass Prcedures Including RYGB And AGB/MGB M. Fcquet1, C. Matthys1 1Az Sint Elisabeth Zttegem Belgium, Brakel, Belgium Clsure f Petersen’defect Is Mandatry Petersen’hernia is a rare althugh ptential cmplicatin f MGB and therefre cannt be ignred . We perfrmed till nw abut 1500 MGB prcedures and we had t treat 3 Petersen’hernias urself and …
(239) MARKETING F BARIATRIC SURGERY MAY PLAY A RLE IN INCREASING SURGICAL CASE LAD Technlgy And Bariatric Surgery M. Minhem1, M. Bardus2, B. Safadi1 1Divisin f General Surgery, Department f Surgery, American University f Beirut Medical Center, Beirut, Lebann, 2Department f Health Prmtin and Cmmunity Health, American University f Beirut, Beirut, Lebann Intrductin: Bariatric surgens are advertising…
(240) BARIATRIC SURGERY IN PAKISTAN. IMPACT F FUNDATIN F PAKISTAN SCIETY F METABLIC & BARIATRIC SURGERY (PSMBS). Bariatric Surgery Turism A. Malik, M Afzal Lahre General Hspital, Lahre, Pakistan Intrductin: There is an besity epidemic in the wrld and Pakistan is n different. There is a need t recgnize and establish bariatric surgery in Pakistan. The first instance f bariatric surgery in Pakistan …
241 (241) WEIGHT LSS PREDICTIN FR ASIAN MRBIDLY-BESE PATIENTS AFTER LAPARSCPIC RUX-EN-Y GASTRIC BYPASS THRUGH HIGH EFFICIENT MACHINE LEARNING Basic Science And Research In Bariatric Surgery P-chih Chang1, Wen-Hsien H2, Chih-Kun Huang3, Yi-Wei Cheng2, R.N. Ya-Wei Huang1, Y. J. Chen4 1Weight Management Center/Divisin f Thracic Surgery, Department f Surgery, Kahsiung Medical University Hspital; Clle…
(242) IS FAST TRACK SURGERY (FTS) – AS SAFE IN REVISINAL SURGERY AS IN PRIMARY CASES? ENHANCED RECVERY IN BARIATRIC SURGERY A. Mhammed1, E. Berma2, S. Franssen3, B. Meesters4, S. Damink5, J. Greve6 1Zuyderland Medical Center, Limberg, Netherlands, 2Dutch besity Clinic Suth, Limburg, Netherlands, 3Shag University, Shag, Egypt, 4Maastricht University, Maastricht, Netherlands bjectives Evaluate the …
(243) CNVERSIN FRM SLEEVE GASTRECTMY (SLG) T RUX-EN-Y GASTRIC BYPASS (RYGB): RESULTS IN REVISINAL SURGERY. Revisinal Surgery F. Pachec1,2, E. Biel1, H. Mlina1,2, F. Misan1,2, C. Cfre2 1Universidad De Cncepción, Cncepción, Chile, 2Clínica Sanatri Alemán, Cncepción, Chile Backgrund: Revisin in bariatric surgery is becming frequent, and is perfrmed t imprve results f the primary interventin. Cnversi…
(244) CNVERSINS AFTER SLEEVE GASTRECTMY FR WEIGHT REGAIN: T SINGLE AND DUBLE ANASTMSIS DUDENAL SWITCH, AND GASTRIC BYPASS AT A SINGLE INSTITUTIN Revisinal Surgery R. Mn1, A. Teixeira1, M. Jawad1 1rland Reginal Medical Center, rland, United States Backgrund: With the increase in ppularity f laparscpic sleeve gastrectmy (LSG), the incidence f patients experiencing weight lss failure r weight regain…
(246) NUTRITINAL DEFICIENCIES AFTER GASTRIC BYPASS AND SLEEVE GASTRECTMY: PREVALENCE AND PREDICTRS BASED N CHINESE PPULATINS Nutritin After Bariatric Surgery B. Guan1, J. Yang1, W. Yang1, C. Wang1 1First Affiliated Hspital f Jinan University, Guangzhu, China Backgrund: Nutritinal deficiencies have been reprted in bariatric surgery patients with incnsistent results. Hwever, scarce data exists fr C…
(247) IS PYLRUS PRESERVATIN IN SADI EFFECTIVE IN TERMS F BILIARY REFUX IN CMPARISN WITH NE ANASTMSIS GASTRIC BYPASS? Malabsrptive Bariatric peratins M. Sarhan1, H.A. Eisha1, T. Nabil1, S. Hathut1 1Cair University, Giza, Egypt Intrductin: Single anastmsis dudenileal bypass with sleeve gastrectmy (SADI-S) was intrduced int bariatric surgery based n the bilipancreatic diversin in which sleeve gastre…
(248) LAPARSCPIC PARESPHAGEAL HERNIA REPAIR IN PATIENTS WITH BESITY: SINGLE INSTITUTIN EXPERIENCE WITH CNCMITANT REPAIR AND RUX-EN-Y GASTRIC BYPASS Hernia Surgery In The Bariatric Patient H. Fayazzadeh1, A. Strng1,3, K. El-Hayek1,3, J. Rdriguez1,3, M. Krh1,2,3 1Cleveland Clinic, Cleveland, United States, 2 Cleveland Clinic Abu Dhabi, Abu Dhabi, United Arab Emirates, 3Lerner Cllege f Medicine f Ca…
(249) CMPARISN F RYGB AND MGB/AGB FR SUPERBESE VER A 5 YEAR PERID Gastric Bypass Prcedures Including RYGB And AGB/MGB A. Prasad1 1Manipal Hspitals, New Delhi, India Backgrund: Gastric bypass surgery is a frequently dne bariatric surgery fr weight lss and reslutin f metablic diseases. Rux en Y gastric bypass and Mini /ne anastmsis /mega lp gastric bypass (MGB/AGB) are the tw cmmnly dne bypass prce…
(250) QUALITY F LIFE AFTER NE ANASTMSIS GASTRIC BYPASS (LAGBP) MIDTERM RESULTS 3 T 5 YEAR FLLW UP. Gastric Bypass Prcedures Including RYGB And AGB/MGB J.A. Bnilla1, A.K. Yammahi1, .M. Al Marzuqi1 1Rashid Hspital/uae, Dubai, United Arab Emirates Since the bariatric team was stablish in Rashid hspital in 2010, there has been an increasing desire t assess the utcmes f the patients in the different a…
(251) QUALITY F LIFE BEFRE AND AFTER LAPARSCPIC SLEEVE GASTRECTMY. A PRSPECTIVE CHRT STUDY WITH FIVE YEARS FLLW UP. Sleeve Gastrectmy V. Charalampakis1,2, M. Sahlul3, C. Seretis4, M. Daskalakis2,3, C. Fklrs2, A. Karim5, J. Melissas2 1Suth Warwickshire Nhs Fundatin Trust, Warwick, United Kingdm, 2Bariatric Unit, Heraklin University Hspital, Heraklin, Greece, 3Heart f England NHS Fundatin Trust, Bi…
(252) THE EFFECT F WEIGHT LSS AFTER BARIATRIC SURGERY N SEXUAL BEHAVIR IN THE FIRST YEAR AFTER SURGERY, PRSPECTIVE STUDY Integrated Health/Multidisciplinary Care M. Nahas1, Z. Bramnik1, R. Arkady1, D. Nrdkin1, I. Waksman1, W. Sbiet1, M. Farraj1 1Galilee Medical Center, Upper Galilee, Israel Backgrund: The increased rate in mrbid besity and related c-mrbidities had varius implicatins such as Funct…
(253) THE EFFECT F BARIATRIC SURGERY N LIPID PRFILES Integrated Health/Multidisciplinary Care H. Shabana1, S. Salihhuddin2, C.J. ’Byle1 1Bn Securs Hspital, Crk, Ireland, 2University Cllege f Crk, Crk, Ireland Aim: T evaluate the effect f bariatric surgery n lipid prfiles. We studied changes in fasting chlesterl and lipid levels befre and at six mnths and twelve mnths after bariatric surgical inte…
(254) RLE F CT IMAGING IN DISCRIMINATING INTERNAL HERNIA FRM ASPECIFIC ABDMINAL PAIN FLLWING RUX-EN-Y GASTRIC BYPASS: A SINGLE HIGH VLUME CENTRE EXPERIENCE Pst-perative Cmplicatins V. Brdnar1, M. Gabriella Brizi1, F. Lanza1, A. Infante1, P. Gallucci1, P. Giustacchini1, L. Sessa1, L. Ciccritti1, F.M. Danza1, R. Manfredi1, M. Raffaelli1 1Cathlic University f Sacred Heart, A. Gemelli Fundatin, Rme, …
255 (255) QUALITY F LIFE AMNG BESE MALAYSIANS FLLWING BARIATRIC SURGERY: A QUALITATIVE AND QUANTITATIVE STUDY USING THE BARIATRIC QUALITY F LIFE INDEX Quality In Bariatric Surgery N. Kumar1, R. Rajan1, N.R.Ksai1, M.A. Shuhaili1 1Department f Surgery, Faculty f Medicine, Universiti Kebangsaan Malaysia Medical Centre, Cheras, Malaysia Backgrund: Malaysia is experiencing an besity epidemic. Accrding…
(256) PUBLIC HSPITAL WAITING-TIME AND ADMISSIN RATES FR PRIMARY VS. REVISINAL BARIATRIC SURGERY PATIENTS IN TASMANIA, AUSTRALIA: A STATE-WIDE CHRT STUDY Revisinal Surgery A. Kuzminv1, A.J. Palmer1, M. Hensher2, S. Wilkinsn3, A. Venn1 1Menzies Institute Fr Medical Research, University f Tasmania, Hbart, Australia, 2Department f Health and Human Services, Hbart, Australia, 3Ryal Hbart Hspital, Hbar…
257 (257) PST-BARIATRIC SURGERY HYPGLYCEMIA: SINGLE CENTRE EXPERIENCE Pst-perative Cmplicatins A. Genzne1, M. Tppin1, L. Grass1, D. Sleri1, S. Belcastr1, F. Brgli1, M. Mrin1 1University f Turin, Trin, Italy Aims: Bariatric surgery is an effective treatment fr mrbid besity, allwing a substantial weight lss tgether with an imprvement f the cardivascular and metablic cmrbidities, particularly the gl…
(258) CNVERSIN F NE ANASTMSIS GASTRIC BYPASS T RUX-EN-Y GASTRIC BYPASS Gastric Bypass Prcedures Including Rux-En-Y Gastric Bypass (RYGB) And ne Anastmsis Gastric Bypass (AGB)/MGB R. Crcelles1, A. Strng2,3, J. Landreneau2, C.A. Vega1, J. Raza1, M. Krh1,2,3 1Cleveland Clinic Abu Dhabi, Abu Dhabi, United Arab Emirates, 2Cleveland Clinic, Cleveland, United States f America, 3Lerner Cllege f Medicine …
(259) EXTRACELLULAR VESICLES MICR RNA SIGNATURE F BESITY Basic Science And Research In Bariatric Surgery YJ Kim1 1Snchunhyang University Seul Hspital, Seul, Suth Krea Backgrund: besity is a majr risk factr fr varius disease such as type 2 diabetes mellitus (DM), hypertensin and chrnic kidney disease (CKD). Genmic studies have shed light n the pathgenesis f besity. Extracellular vesicles (EVs) are…
(261) RLE F MINI (NE ANASTMSIS) GASTRIC BYPASS (MGB-AGB) IN SUPER BESE. REVIEW F EVIDENCE. Gastric Bypass Prcedures Including Rux-En-Y Gastric Bypass (RYGB) And ne Anastmsis Gastric Bypass (AGB)/MGB C. Parmar1, C. Bryant1 1Whittingtn Hspital, Lndn, United Kingdm Intrductin: Sleeve gastrectmy(SG) was deemed as the mst apprpriate chice f surgery fr the superbese (Bdy Mass Index>50kg/m2); either as …
(262) GASTRESFAGIC REFLUX SYMPTMS AFTER VERTICAL GASTRECTMY: EVALUATIN F THE INCIDENCE AND PREDICTIVE FACTRS FR THEIR CCURRENCE Pst-perative Cmplicatins A. Mreira1, R. Cnrad1, E. Gdy, G. Tavares1, L. Bezerra1, P. De Paula1, M. Galva1, A. Rams1, J. Camps1 1Federal University f Pernambuc, Recife, Brazil Intrductin: Laparscpic sleeve gastrectmy (LSG) has an imprtant rle n besity treatment and has be…
263 (263) STAPLE LINE REINFRCEMENT USING SEAMGUARD VERSUS VERSEWING SUTURE DURING LAPARSCPIC SLEEVE GASTRECTMY FR SUPERMRBID BESE PATIENTS; a PRSPECTIVE RANDMIZED CLINICAL TRIAL Sleeve Gastrectmy H. Elghadban1, A. Negm1, M. Samir1, M. Besheer1, I. Dawud1, A. Shma1, E. Abdallah1 1Mansura University, Damietta, Egypt Backgrund: Althugh theretically a simple prcedure, laparscpic sleeve gastrectmy can…
(264) THE RLE F BILIPANCREATIC LIMB LENGTH IN WEIGHT LSS AND RESLUTIN F CMRBIDITIES IN MRBID BESITY Gastric Bypass Prcedures Including Rux-En-Y Gastric Bypass (RYGB) And ne Anastmsis Gastric Bypass (AGB)/MGB S.S. Shahri1, A. Jangj1, S. Jangj1 1Mashhad University f Medical Sciences, Mashhad, Iran Backgrund: Rux-en-Y gastric bypass(RYGB) is ne f the mst cmmn bariatric prcedures perfrmed widely t tr…
(265) SERIAL CHANGES F GUT MICRBITA AND BACTERIA-DERIVED EXTRACELLULAR VESICLES AFTER RUX-EN Y GASTRJEJUNSTMY AND SLEEVE GASTRECTMY Basic Science And Research In Bariatric Surgery Yen-Ju Huh1, J-h Lee1 1Ewha Wmans University, Seul, Suth Krea Micrbial eclgy is reprted t be an imprtant regulatr f energy hmestasis and glucse metablism. Serial changes f gut micrbita and extracellular vesicles (EVs) w…
(266) BANDED GASTRIC BYPASS VS STANDARD GASTRIC BYPASS: WEIGHT LSS AND MAINTENANCE AFTER FUR YEARS Banded Prcedures M. Bhandari1, W. Mathur1, M. Fbi1, S. Ksta1 1Mhak Bariatrics And Rbtics, Indre, India Backgrund: Banding the gastric bypass peratin has been reprted t result in better weight lss and weight lss maintenance. A retrspective cmparative study f banded versus nnbanded gastric bypass was …
(267) UTCMES F BARIATRIC SURGERY IN GERIATRIC PATIENTS: A SINGLE INSTITUTIN STUDY Bariatric Surgery In The ver 65’s M. Bhandari1, W. Mathur1, M. Fbi1, M. Reddy1, S. Ksta1 1Mhak Bariatrics And Rbtics, Indre, India Backgrund: The besity epidemic is als seen in geriatric individuals. The aim f the present study was t reprt the utcmes f bariatric surgery in geriatric patients wh had undergne at Mhak …
(268) TAILRED LAP MGB AS AN ANTI-DIABETIC PRCEDURE IN BMI (30-35):3 YEARS STUDY F 450 CASES. Gastric Bypass Prcedures Including RYGB And AGB/MGB A. Elsbky1 1Faculty f medicine-Ain Shams Univerisity, Madenet Nasr, Egypt Backgrund: Type 2 diabetes mellitus has becme an epidemic health prblem with significant impact n mrbidity, mrtality and health care resurces. The medical therapy fr T2DM still lea…
(269) CNVERSIN F SLEEVE GASTRECTMY T NE ANASTMSIS GASTRIC BYPASS: LNG-TERM RESULTS Revisinal Surgery T. Pghsyan1,2, A. Alameh1,2, M. Bruzzi1,2, A. Faul1,2, F. Zinzindhué1,2, A. Berger1,2, R. Duard1,2, J.M.Chevallier1,2 1Hôpital Eurpéen Gerges Pmpidu, AP-HP, Paris, France, 2University Paris Descartes, Paris, France Intrductin: ne anastmsis gastric bypass (AGB) was suggested as an ptin in the manag…
(270) ASSESSMENT F FD INTAKE AND MACRNUTRIENT PREFERENCE 12 MNTHS AFTER RUX-EN-Y GASTRIC BYPASS (RYGB) USING AN AD LIBITUM BUFFET MEAL Basic Science and research in Bariatric Surgery N.Kapr1, W. Al-Najim2, C. Murphy3, N. Dcherty4, C, . Byle5, H. Heneghan6, B. Livingstne7, A. Spectr8, C. Rux9 1Diabetes Cmplicatins Research Center, Dublin, Ireland, 2Department f Bariatric Surgery, Crk, Ireland, 3In…
271 (271) IS RYGB AFTER A FAILED SLEEVE GASTRECTMY A FEASIBLE PTIN? A RETRSPECTIVE CHRT STUDY Revisinal Surgery M. Al Abri1, Z. Perry1, A. Andalib1, . Curt1, S. Demyttenaere1 1Center fr Bariatric Surgery, Divisin f General Surgery, Department f Surgery,McGill University, Mntreal, Canada Intrductin: Laparscpic sleeve gastrectmy has becme the mst cmmn bariatric prcedure in the last few years wrldwi…
(272) ESPHAG-GASTRIC CANCER FLLWING BARIATRIC SURGERY. AN UPDATED SYSTEMATIC REVIEW. Gastric Bypass Prcedures Including RYGB And AGB/MGB M. Musella1, G. Berardi1, A. Bcchetti1, D. Manzlill1, N. Veltti1, K. Di Laur1 1Federic Ii University, 80121, Italy Backgrund: The ptential relatinship between the Mini/ne anastmsis gastric bypass (MGB/AGB) and esphaggastric cancer (EGC), has been hypthesized by …
273 (273) SAFETY AND EFFECTIVENESS F SINGLE VS. DUBLE ANASTMSIS DUDENAL SWITCH AT A SINGLE INSTITUTIN Malabsrptive Bariatric peratins R. Mn1, V. Kirkpatrick1, A. Teixeira1, M. Jawad1 1rland Reginal Medical Center, rland, United States Backgrund: Bilipancreatic diversin with dudenal switch (DS) is knwn t be superir in weight lss than ther bariatric prcedures, hwever at a price f increased cmplicat…
(274) WEIGHT REGAIN AFTER BARIATRIC SURGERY: DUDENAL SWITCH (DS) VS NE ANASTMSIS GASTRIC BY PASS (AGB) VS RUX EN Y GASTRIC BY PASS (RYGB). Management f Weight Regain After Surgery A. Albanese1, L. Prevedell1, M. Altawerqi1, M. Flett1 1Week Surgery, Padua, Italy Backgrund: Weight lss failure after bariatric surgery is still a majr cncern. It is still cntrversial which the best cnversin apprach t a…
275 (275) 3 YEARS UTCMES F BARIATRIC SURGERY PRACTICE IN DISASTER SITUATIN DURING ISIS ERA Bariatric Registries Y. Zidan1, M. Al-Sharbaty1, I. Mhammed1, N. Dad1 1Natinal Center f besity, Msul, Iraq Intrductin: Msul city likes Iraqi gvernrate suffer frm increased incidence f besity and fighting besity started late in 2012 by Nenavah bariatric cmmittee and Natinal Center f besity. bjective: This st…
(276) ANTI-REFLUX SURGERY AFTER RUX-EN-Y GASTRIC BYPASS. A CASE SERIES. New (Nn Standard) Surgical Techniques J. Clpaert1, J. Hrevets1, L. Maes1, G. Uijtterhaegen1, B. Dillemans1 1Az Sint-jan Bruges, Bruges, Belgium Backgrund: After Rux-en-Y gastric bypass (RYGB) up t 22% f patients will cntinue t cmplain f GERDrelated symptms. In these cases medical therapy remains the glden standard fr treatmen…
277 (277) NEW GERMAN GUIDELINE N BESITY AND METABLIC SURGERY Quality In Bariatric Surgery A. Dietrich1 1Leipzig University, Department fr Surgery, Leipzig, Germany The 2018 new German Guideline will be presented, including bth besity and metablic surgery, indicatin, cntraindicatin, center definitins, quality indicatrs, recmmended prcedures, utcme expectatins, fllw up, psychlgical aspects, periper…
(278) BARIATRIC SURGERY CAN BE PERFRMED IN LDER ADULTS WITHUT INCREASED ADVERSE UTCMES: RESULTS F A 10-YEAR ANALYSIS Bariatric Surgery In The ver 65’s C. Brathwaite1, B. Brathwaite2, R. Hwell1, H. Binpally1, E. Carruthers1, K. Hall1, A. Barkan1, J. Levine1, P.Petrne1 1NYU Winthrp Hspital, Minela, United States, 2Stny Brk University, Stny Brk , United States Backgrund / Intrductin: besity exacerba…
279 (279) BIPSY PRVEN BILE REFLUX FREQUENCY IN THE LAPARSCPIC MINI-GASTRIC BYPASS CMPARED T THE RUX-EN-Y GASTRIC BYPASS: A CHRT STUDY. Gastric Bypass Prcedures Including RYGB And AGB/MGB B. Kalidari1, M. Mahmudieh1, A.H.D. Jazi1, H. Melali1, M. Minakari2, F.N. Esfahani1,3 1Minimally Invasive Surgery Research Center, Isfahan University f Medical Sciences, Isfahan, Iran, 2Department f Gastrenterlgy…
(280) NUTRITINAL STATUS F MRBIDLY BESE PATIENTS PRIR T BARIATRIC SURGERY Pre-perative Management R.Yusefi1, A. Mttaghi2, S. Safari3 1Shahid Beheshti University f Medical Sciences, Tehran, Iran, 2Research Center fr Preventin f Cardivascular Disease, Institute f Endcrinlgy & Metablism, Iran University f Medical Sciences, Tehran, Iran, 3Department f Surgery, Iran University f Medical Sciences, Tehra…
281 (281) RECURRENCE F TYPE 2 DIABETES MELLITUS TYPE 2 AFTER BARIATRIC SURGERY UP T 6 YEARS F FLLW-UP. Type 2 Diabetes And Metablic Surgery R.M. Rca1, A.J.T. Garcia2, A.S. Pernaute2, R. Agresrt M.4, L. Zulbaran G,3, J.D Mendez Lpez4 1Clinic el Bsque, Cartagena, Clmbia, 2Hspita Clinic San Carls , Madrid, Espain, 3Clinic General del Caribe , CARTAGENA, Clmbia, 4Cartagena Univesity, CARTAGENA, Clmbi…
(282) WHY PATIENTS REFUSE BARIATRIC SURGERY DESPITE QUALIFYING FR IT- BARIATRIC MANAGER’S PERSPECTIVE AND DATA FRM A HIGH VLUME BARIATRIC SURGERY CENTRE Basic Science And Research In Bariatric Surgery W. Mathur1, M. Bhandari1, M. Fbi1, S. Ksta1 1Mhak Bariatrics And Rbtics, Indre, India Intrductin: Mst patients refuse bariatric surgery despite satisfying criterin fr surgery. There may be many impe…
283 (283) LNG TERM NUTRITINAL MANAGEMENT AFTER BARIATRIC SURGERY Nutritin After Bariatric Surgery M. Gel1, S. Vyas1, A. Nasta1, R. Gel1 1Centre Fr Metablic Surgery, Wckhardt Hspital, Mumbai India, Mumbai, India Intrductin: Malnutritin and micrnutrient deficiencies after bariatric surgery are a knwn cmplicatin. They are attributed t reduced prtin size as well as an element f mal-absrptin which is …
(284) BARIATRIC SURGERY RESULTS IN SUSTAINED IMPRVEMENT IN CHLESTERL/HDL RATI INDEPENDENT F WEIGHT LSS AND HBA1C LEVEL Medical Management f Bariatric Patients K. Marimuthu1, A. Ahmad1, C. Shen1, B. Crnes1, N. Etumnu1, . El-Tayeb1, N. Balaji1, V. RA1 1University Hspital f Nrth Midlands, Stke-n-Trent, United Kingdm Backgrund: Dyslipidaemia and diabetes cnstitute an integral part f metablic syndrme …
285 (285) REVISIN IN 1000 CNSECUTIVE PATIENTS WH HAD SLEEVE GASTRECTMY FR MRBID BESITY IN A SINGLE CENTER. Revisinal Surgery E. Chuillard1, A. D’ALESSANDR1, E. CHAHINE1, A. ANTNIS1, A. GUMBS1 1CHI PARIS PISSY, Pissy, France Backgrund: Bariatric surgery is the best available, lng-term treatment fr mrbid besity. Currently, laparscpic sleeve gastrectmy (SG) is the mst cmmnly perfrmed bariatric prced…
(286) ANAESTHETIC AND BARIATRIC SURGEN CLLABRATIN T ENHANCE BARIATRIC SURGERY UTCMES Anaesthesia And Bariatric Surgery A. Ahmed1, J. Cusins2 1Imperial Cllege Lndn, Lndn, United Kingdm, 2Imperial Cllege Healthcare NHS Trust, Lndn, United Kingdm Backgrund: Clse cllabratin between anesthetist and bariatric surgen can be mutually beneficial. We describe hw t nurture such a partnership and als what ca…
287 (287) BAND CNVERSIN T SLEEVE GASTRECTMY: WHEN AND HW Revisinal Surgery V. Brrelli1, M. Giuffrè1 1Sandnat Hspital Grup, Pavia, Italy Backgrund: Laparscpic adjustable gastric banding (LAGB) is an efficient technique t guarantee weight-lss, nevertheless there is an increasing need fr accurate revisin prcedures t be used when the weight-lss results are lwer than expected r banding cmplicatins ccu…
(288) PST-PERATIVE FLLW-UP WITH CNVENTINAL QUESTINNAIRES AND CNNECTED SURVEILLANCE T ALLW EARLY DISCHARGE AFTER BESITY SURGERY Pst-perative Care M. Neuberg1, V. Frering1, Marie-Cecile Blanchet1 1Clinique De La Sauvegarde, Lyn, France bjective: This study aimed t prve the safety f an interactive fllw-up prgram after besity surgery. At hme fllw-up was used t detect cmplicatins and t reduce adverse …
289 (289) EARLY PSTPERATIVE WEIGHT LSS AS AN INDICATR F LNG TERM WEIGHT LSS Basic Science And Research In Bariatric Surgery D. Gel, R. Vats, R. Ahmad Bhat, V.P. Bhalla 1Blk Super Speciality Hspital, New Delhi, Delhi, India Intrductin: ne fifth f patients underging bariatric peratin shw insufficient lng-term weight lss. Varus factrs may be respnsible. Aim: We cnducted a study t determine whether e…
(290) INFRMATIN ABUT BARIATRIC SURGERY N THE INTERNET: A TW CUNTRY CMPARISN F WEBSITE QUALITY Quality In Bariatric Surgery R. Crcelles1, A. Strng2,3, J. Landreneau2, E. M. Aleassa2, H. Sharadgah1, M. Krh1,2,3 1Cleveland Clinic Abu Dhabi, Abu Dhabi, United Arab Emirates, 2Cleveland Clinic, Cleveland, United States f America, 3Lerner Cllege f Medicine f Case Western Reserve University, Cleveland, U…
291 (291) NEW, IMPRVED NAUSEA AND VMITING CNTRLLING REGIMEN, PST ELIPSE® BALLN PLACEMENT. Pst-perative Care R. Ienca1, C. Giardiell2, F.M. Badiuddin3, A. Sczzarr4, R.S. Di Cla2, G. Lpez5 1Sapienza University, Rme – Italy, Rme, Italy, 2Emergency and Metablic surgery dept, Pineta Grande Hspital, Caserta, Italy, 3BR Medical Suites, Dubai, Healthcare city, Dubai, Healthcare city - Dubai, UAE, 4Bariat…
(292) DES A CMPSITE PREPERATIVE PSYCHSCIAL RISK SCRE PREDICT MEDIUM-TERM PST-PERATIVE WEIGHT LSS? Psychlgy And Bariatric Surgery - Pre And Pst-p Challenges M. Naqvi1, G. Laytn1, D. Kendrick1, A. Baldwin2, L. Cucklw2, G. Rajaratnam2, S. Mirza1 1Walsall Healthcare NHS Trust, Walsall, United Kingdm, 2University f Birmingham, Birmingham, United Kingdm Intrductin: UK bariatric units prvide psychlgical…
(293) SINGLE-STAGE LAPARSCPIC ADJUSTABLE GASTRIC BAND REMVAL AND SLEEVE GASTRECTMY Revisinal Surgery V. Drakpuls1, A. Bakalis1, S. Vulgaris1, K. Btsakis1, M.C. Papadpulu1, S. Petsa- Puturi1, K.Sarafi1, V.Vugas1 1District General Hspital f Athens «Evangelisms», Athens, Greece Backgrund: Revisin prcedures after Laparscpic Adjustable Gastric Band placement are ften necessary in cases f severe band-r…
(294) THE VALUE F ADDITINAL PRECNDITINING PRGRAM T IMPRVE SUCCESSFUL BARIATRIC SURGERY: EXPERIENCES IN A LARGE BESITY CENTER IN THE NETHERLANDS. Pre-perative Management D. Versteegden1, G. van Hut1, R. van der Ven1, K. van den Eijnden1, S. Lichthart1, S. Nienhuijs1 1Catharina Hspital, Eindhven, Netherlands Backgrund: the prevalence f besity is rising and it is cnsidered as ne f tday’s biggest pub…
(295) LAPARSCPIC SLEEVE GASTRECTMY VERSUS ENDSCPIC SLEEVE GASTRPLASTY: A CASE MATCHED STUDY Gastric Plicatin L. Fayad1, A. Adam2, M. Schweitzer1, L. Cheskin2, T. Ajayi1, M.K. Dunlap1, D. Badurdeen1, C. Hill2, N. Paranji1, S.Lalezari1, A.N. Kall1, M.A. Khashab1, V.Kumbhari1 1Jhns Hpkins Medical Institutins, Baltimre, United States, 2Jhns Hpkins Blmberg Schl f Public Health, Baltimre, United States…
(296) BDY CMPSITIN CHANGES AND THE RELATED INFLUENCING FACTRS IN PATIENTS UNDERGING METABLIC SURGERY DURING THE EARLY PSTPERATIVE PERID Nutritin After Bariatric Surgery Z. Tianzi1, R. Ziqi1, Y. Ningli2, L. Hui2, L. Ruiping2, X. Qin1 1Schl f Nursing,Nanjing Medical University , Nanjing, China, 2Department f Bariatric And Metablic Surgery,The First Affiliated Hspital f Nanjing Medical University, N…
297 (297) THE PREVALENCE F MUSCULSKELETAL INJURIES IN SURGENS Basic Science and Research in Bariatric Surgery S. Sabah, E. AlHaddad, H, Khwaja Kuwait University, Kuwait bjective T investigate the prevalence f musculskeletal (MSK) injuries in bariatric surgens arund the wrld Backgrund As the ppularity f bariatric surgery increases, effrts int imprving its patient safety and decreasing its invasive…
(298) LAPARSCPIC CNVERSIN F FAILED PEN VERTICAL BANDED GASTRPLASTY INT NE ANASTMSIS GASTRIC BYPASS; SAFTEY, FEASIBILITY AND PRELIMINARY RESULTS Revisinal Surgery H. Elghadban1, E. Abdullah1, H. Hamed1, E. Abdullah1, S. Gareeb1, A. Negm1, A. Shma1 1Mansura University, Damietta, Egypt Backgrund: Cnversin f failed pen vertical banded gastrplasty fr mrbid besity is technically demanding and becming c…
(299) METABLIC SYNDRME. THE FAT AND SKINNY CNDITIN. IS THERE A SURGICAL CMMN UTCME? Yung IFS Sessin R. Lpez1 1Clinica Metabli-k, Peten, Guatemala BACKGRUND: Metablic syndrme(MS) is a cmplex multi factrial parameters and physipatlgical pathways that can lead t risk f cardivascular disease (CVD) and the develpment f Diabetes Mellitus cmplicatins (DM) Multiple definitins and criteria t establish met…
(300) USING INTRAGASTIC BALLN PRCEDURE FR SURGICAL RISKS REDUCTIN IN PATIENTS WITH MRBID BESITY Anaesthesia and Bariatric Surgery . Iffe, M. Kryvpustv, T. Tarasiuk, Y. Tsiura, . Stetsenk. Bgmlets Natinal Medical University - Kiev (Ukraine). Intrductin Accrding t the latest WH data, in Ukraine we have 22% f men and 25,7% f wmen with besity. Mrbidly bese patients have high surgical risks that are a…
(301) CST F BARIATRIC SURGERY VERSUS MEDICAL THERAPY FR DIABETES IN LESS SEVERE BESITY: FINDINGS FRM A RANDMIZED CNTRL TRIAL Yung IFS Sessin C.H. Tan 1, S. Lw1, B. C. Tan1, D. Ng1, A. Cheng1 1 Kh Teck Puat Hspital, Singapre Backgrund Bariatric surgery is reprtedly better than medical treatment clinically in patients with Type 2 Diabetes Mellitus(T2DM) and less severe besity. Hithert, there is sca…
P (001) DETERMINATIN F SLIMMING EFFECT BY AURICULAR ACUPUNCTURE STIMULATINSTATISTICAL ANALYSIS F 1500 FEMALE DATA Integrated Health/Multidisciplinary care T. Fujimt1 1Clinicf, Chiyda, Japan The slimming methd stimulating 6 auricle acupuncture pints have a lng histry in Japan, putting ceramic particles t six needle pints (Shin Maru MA-TF 1 Ershenmen , Stmach, esphagus A-IC6 Shida, Cardia MA-IC7 Be…
P (002) A RETRSPECTIVE STUDY IN 500 CASES F RYGB AT UR CENTRES WITHUT ABDMINAL DRAINS Gastric bypass prcedures including RYGB and AGB/MGB M. Khaitan1, R. GADANI2 1Clumbia Asia Hspital, Ahmedabad, India, 2Clumbia Asia Hspital, Ahmedabad, India Intrductin: At ur centre gastric bypass is rutinely perfrmed as a standard care fr mrbid besity and assciated c-mrbidities. This study analyses abut the pst…
P (003) BARIATRIC SURGERY IN IMMUNCMPRMISED PATIENTS: UTCMES FRM NE YEAR FLLW-UP IN INDIAN PPULATIN. Basic Science and Research in Bariatric Surgery M. Khaitan1 1Clumbia Asia Hspital, Ahmedabad, India Backgrund: Recent Research evidences frm acrss the wrld indicate the usefulness f bariatric surgery in imprving the immunlgical c-mrbidities in patients with mrbid besity Aim: The aim f the study wa…
P (004) EFFECT F ELEVATED HEMGLBIN A1C N CMPLICATIN RATES AFTER BARIATRIC SURGERY Pre-perative Management W. Theel1, E. Birnie1, J. Wieblt1, S. Eskes1, F. Klessens-Gdfry1 1Franciscus Gasthuis, Rtterdam, Netherlands Backgrund: Diabetes mellitus type 2 (DM2) is a metablic disrder with lng-term cmplicatins. Bariatric surgery is ne f the treatment ptins fr DM2. The guidelines d nt prvide any hard rec…
P (005) FRM SUPERBESITY T EXTREME MALNUTRITIN: WHEN BARIATRIC SURGERY IS A DISEASE. EXPERIENCE IN BESITY CLINIC IN CLMBIA. Pst-perative Cmplicatins E. Drad1 1FUNDACIN VALLE DEL LILI, cali, Clmbia Intrductin: Mrbid besity is related t metablic and mechanical cmrbidities. Bariatric surgery has prven t be an effective methd fr weight reductin, but technical errrs can cause severe chrnic cmplicatins.…
P (006) CHLESTASIS AND STEATHEPATITIS AFTER EXCESSIVE WEIGHT LSS AFTER GASTRIC BYPASS. CASES REPRT IN BESITY CLINIC IN CLMBIA. Pst-perative Cmplicatins E. Drad1 1FUNDACIN VALLE DEL LILI, cali, Clmbia Intrductin: Mrbid besity is assciated with metablic diseases ,70-80% f bese patients have NASH. 30% can develp steathepatitis and 3% have acute chlestasis secndary t severe weight lss in a shrt time …
P (007) LAPARSCPIC BILE DUCT EXPLRATIN AN PTIN FR MANAGEMENT F CHLEDCLITHIASIS IN PATIENTS WITH GASTRIC BYPASS: BEST PTIN INSTEAD TRANSGASTRIC APPRACH. Yung IFS Sessin E. drad1, . Rjas1 1FUNDACIN VALLE DEL LILI, cali, Clmbia Intrductin: Laparscpic Gastric bypass is ne f the mst cmmn surgeries fr the management f mrbid besity and metablic disease. 30% f patients withut presurgical chlelithiasis, c…
P (008) SAFETY F LAPARSCPIC SLEEVE GASTRECTMY AND RUX-EN-Y GASTRIC BYPASS IN ELDERLY PATIENTS (65+): AN ANALYSIS F THE MBSAQIP Bariatric Surgery in the ver 65’s M. Janik1, R. Mustafa2, T. Rgula3, A. Saleh4, M. Abbas5, L. Khaitan6 1Military Institute f Medicine, Warszawa, Pland, 2Case Western Reserve University Schl, hi, US, 3University Hspital Cleveland Medical Center, hi, US, 4Jan Kchanwski Univ…
P (009) PRELIMINARY RESULT N MANAGEMENT F INSULIN RESISTANCE PLUS INSULIN PUMP WITH LAPARSCPIC GASTRIC BYPASS. CLINICAL EXPERIENCE F BESITY VALLE DEL LILI FUNDACIN.CLMBIA Type 2 Diabetes And Metablic Surgery E. drad1, G. Guzman1 1FUNDACIN VALLE DEL LILI, cali, Clmbia Intrductin: Insulin resistance is present in 30% f the ppulatin and mst f the time it is asymptmatic. Patients with type 1 diabetes…
P (010) PRFILE F USERS SERVED IN HEALTH REFERENCE CENTER IN DIABETES, RI DE JANEIR - BRAZIL Integrated Health/Multidisciplinary care M. de Almeida1, J.de Carls Santana Capelli1, A. Nakamura1, P. Beraldi Sants1, M. de Carvalh1 1Federal University f Ri De Janeir, Macae, Brazil The grwing number f bese in recent decades reveals a wrrying epidemilgical situatin. besity is a risk factr fr chrnic nn-cm…
P (011) SILS: A REPRT FRM NE CENTRE WITH SHRT AND LNG TERM UTCMES M. Bhandari1, W. Mathur1, M. Fbi1, M. Reddy1, S. Ksta1 1Mhak Bariatrics And Rbtics, Indre, India Backgrund: Single-incisin laparscpic surgery (SILS) was develped t imprve the csmetic effects f cnventinal laparscpy. In this article, we review the utcmes and efficacy f SILS in bariatric surgery frm ne center. Methds: A retrspective r…
P (012) FXR PATHWAY EXPRESSIN AND NNALCHLIC FATTY LIVER DISEASE IN A RAT SLEEVE MDEL Basic Science And Research In Bariatric Surgery M. hta1, Y. End1, K. Watanabe1, K. Tada1, K. Saga1, T. Hirashita1, H. Uchida1, Y. Iwashita1, M. Inmata1 1ita University Faculty f Medicine, Yufu City, Japan Intrductin: Laparscpic sleeve gastrectmy (SG) has been generally perfrmed in the wrld, and SG can reduce bdy …
P (013) PREDICTIVE FACTR FR INSUFFICIENT WEIGHT LSS 2 YEARS AFTER LAPARSCPIC SLEEVE GASTRECTMY Sleeve Gastrectmy M. hta1, Y. End1, K. Tada1, K. Saga1, T. Hirashita1, H. Uchida1, Y. Iwashita1, M. Inmata1 1ita University Faculty f Medicine, Yufu City, Japan Backgrund: Laparscpic bariatric surgery has been generally perfrmed in the wrld, and many papers define insufficient weight lss f bariatric sur…
P (014) LAPARSCPIC REPAIR F PERFRATED MARGINAL ULCER AFTER RUX-EN-Y GASTRIC BYPASS Pst-perative Cmplicatins M. Yunis1, B. Al Khafaji1 1Canadian Specialist Hspital Dubai, Dubai, United Arab Emirates Intrductin: Rux-en-Y gastric bypass is hailed as the gld standard prcedure in bariatric surgery and is the mst cmmnly perfrmed peratin because f its effectiveness in maintaining lng term weight reducti…
P (015) BDY CNTURING AFTER BARIATRIC SURGERY IS A SAFE FFICE PRCEDURE E. Akkary1 1Akkary Surgery Center, Mrgantwn, United States bjective: The aim f this study is t assess the safety f different bdy cnturing prcedures when perfrmed in the ffice n an utpatient basis using tumescence anesthesia with mnitred intravenus sedatin Methds: This was a retrspective review f prspectively cllected data in 20…
P (016) MINIMISING ANGLE F HIS DISSECTIN CAN LEAD T LW RATE F SLEEVE GASTRECTMY CMPLICATINS – AN EVLUTIN F CHANGING PRACTICE D. Ghsh1, D. Patten1, Y. Kak1 1Hmertn University Hspital, Hmertn Rw, United Kingdm Intrductin: Laparscpic sleeve gastrectmy is the mst cmmn bariatric surgical prcedure ver last decade but the risk f majr cmplicatins hasn’t changed dramatically. Methd: We present a technique…
P (017) EFFICACY F LAPARSCPIC SLEEVE GASTRECTMY AND PREDICTABLE WEIGHT LSS FACTRS FR SUPER-MRBID BESITY Yung IFS Sessin K. Un1,2,3, Y. Seki2, K. Kasama2, K. Wakamatsu2, M. Kitagawa2, A. Umezawa2, K. Yanaga1, Y. Kurkawa2 1Jikei University Schl f Medicine, Tky, Japan, 2Weight Lss and Metablic Surgery Center, Ytsuya Medical Cube, Tky, Japan, 3Tkyu Hspital, Tky, Japan Backgrund: besity is increasing …
P (018) EFFICACY F PREPERATIVE INTENSIVE DIET THERAPY WITH MULTI-CCUPATINAL CLLABRATIN FR SUPER BESE BARIATRIC CASES UNDERGING SLEEVE GASTRECTMY Pre-perative Management T. Naith1, N. Tanaka1, H. Imt1, T. Aki1, A. Yamamura1, H. Musha1, S. hnuma1, F. Mti1, T. Kamei1, T. Ishida1, M. Unn1 1Thku University Graduate Schl f Medicine, Sendai, Japan Backgrund: In laparscpic sleeve gastrectmy (LSG), cmplet…
P (019) ASSCIATIN BETWEEN INTUITIVE EATING AND WEIGHT LSS AFTER BARIATRIC SURGERY IN WMEN Nutritin After Bariatric Surgery Dr. Ngue Muriel1, Pr Ariane Sultan1, Pr Antine Avignn1, Niclas Mlinari2, Erika Ngué2 1University Medical Centre Lapeyrnie, Mntpellier , France, 2 Department f Medical Infrmatin Mntpellier Hspital, Mntpellier, France Backgrund/bjectives: The benefits f bariatric surgery n weig…
P (020) CMPLICATINS AFTER LAPARSCPIC SLEEVE GASATRECTMY. 10 YEARS’ EXPERIENCE. M. Kasalicky1, E. Kblihva, J. Pazin 1Central Military Hspital, Prague 6, Czech Republic Backgrund: Laparscpic sleeve gastrectmy (LSG) is effective and feasible bariatric/metablic prcedure with lw rate f the cmplicatins. Bleeding r leak frm the staple line r abscess ccurred mst frequently as early cmplicatins. Late cmpl…
P (021) ENHANCED RECVERY AFTER SURGERY (ERAS) IN NE ANASTMSIS GASTRIC BYPASS SURGERY: A MATCHED-CHRT STUDY R. Aktimur1, C. Kirkil2, K. Yildirim3, N. Kutluer4 1Istanbul Aydin University, Faculty f Medicine, Department f General Surgery, Istanbul, Türkiye, 2Firat University, Faculty f Medicine, Department f General Surgery, Elazıg, Türkiye, 3Department f General Surgery, Liv Hspital, Samsun, Türkiy…
P (022) TAKTSUB SYNDRME IN A YUNG BARIATRIC FEMALE Z. Perry1, M. Al Abri1, A. Andalib1, . Curt1, S. Demyttenaere1 1Center fr Bariatric Surgery, Divisin f General Surgery, Department f Surgery, McGill University, Mntreal, Canada Intrductin: Taktsub syndrme, als knwn as stress cardimypathy r brken-heart syndrme, is a transient disrder characterized by segmental left ventricular dysfunctin in the ab…
P (023) MICRNUTRIENTS AND ADHERENCE T PRESCRIBED SUPPLEMENTATIN IN SWEDISH ADLESCENTS 5 YEARS AFTER GASTRIC BYPASS, DATA FRM THE AMS STUDY P. Henfridssn1, A. Laurenius2, . Wallengren1, T. lbers3, J. Dahlgren4, C.E. Fldmark5, C. Marcus6, E. Grnwitz7, L.Ellegard1 1Dept f Internal Medicine and Clinical Nutritin, Sahlgrenska Academy, 2Dept fr Gastrsurgical Research and Educatin, Institute f Clinical …
P (024) REVISINAL LAPARSCPIC SLEEVE GASTRECTMY AFTER FAILED GASTRIC BANDING J. Su1, C.H. Tan1 1Kh Teck Puat Hspital, Singapre, Singapre Intrductin: Laparscpic gastric banding has been decreasing in ppularity recently due t multiple cmplicatins such as band ersin. Laparscpic sleeve gastrectmy (LSG) has been shwn t be a viable frm f revisinal bariatric surgery after failed gastric banding and expla…
P (025) INCMPLETE PARAPARESIS AFTER SLEEVE GASTRECTMY - A RARE CMPLICATIN F STAPLE LINE LEAKAGE A. Duprée1, S. Wlter1, P. Busch1, J. Mir1, . Mann1 1University Clinic Hamburg-Eppendrf, Hamburg, Germany Intrductin: Majr cmplicatins in bariatric surgery are rare but in case f ccurrence ften severe. If diagnsis f majr cmplicatins like stapler line leakage is delayed it may have far-reaching cnsequenc…
P (026) CMPARATIVE ANALYSIS IN UR EXPERIENCE F MENTPEXY FR SLEEVE GASTRECTMY PRCEDURE. T. marv1, E. Salimva1, N. Zeynalv1, N. Bayramv1 1Azerbaijan Medical University, Baku, Azerbaijan Aim f the study: Cmparative analyze the results f mentpexy applied t bese patients in sleeve gastrectmy prcedure. Material and methds: 120 bese patients have undergne a sleeve gastrectmy (stmach restrictin) prcedure…
P (027) REVERSAL F LIVER INJURY DUE T NN-ALCHLIC FATTY LIVER DISEASE AFTER BARIATRIC SURGERY T.M. Tsui1, W.T.F. Cheng1 1Yan Chai Hspital, Hng Kng, Hng Kng Backgrund: Nn-Alchlic Fatty Liver Disease (NAFLD) is a very cmmn cnditin in bariatric surgery patients. It is the mst cmmn cause fr abnrmal bld liver functin test in patients planning fr bariatric surgery. This retrspective study aims t evaluat…
P (028) HYPTHALAMIC NESFATIN-1 MEDIATES FEEDING BEHAVIR VIA HYPTHALAMIC MC3/4R-DEPENDENT ERK SIGNALING IN SD RATS UNDERGING SLEEVE GASTRECTMY AND RUX-EN-Y GASTRIC BYPASS Dr. Y.Wang1 1Furth Affiliated Hspital f China Medical University, Shenyang, China A change in eating behavir is the predminant driver f weight lss fllwing bariatric surgery. Sleeve gastrectmy and Rux-en-Y gastric bypass (RYGB) ar…
P (029) UTCME AND RISKS F SURGICAL REINTERVENTIN FR WEIGHT REGAIN AFTER RYGB D.M. Felsenreich1, F. Langer1, M. Eilenberg1, J. Jedamzik1, C. Bichler1, R. Kefurt1, M. Arnldner1, G. Prager1 1Medical University Vienna, Vienna, Austria Backgrund and aims: Weight regain ccurs after Rux-en-Y gastric bypass (RYGB) in a significant number f patients. As dietary cunseling is successful in nly few f them, s…
P (030) EFFICACY F THE METHYLENE BLUE TEST IN UR SERIES F GASTRIC BYPASS PATIENTS S.A. Gómez1, D. Acin, M. Medina, F. Pereira 1Fuenlabrada Hspital , Madrid, Spain Intrductin: Anastmtic leak is a serius cmplicatin f gastric bypass. Intraperative methylene blue test is rutinely used t evaluate fr leak; hwever, the utility f the test in bariatric surgery is cntrversial. bjectives: T assess the effic…
P (031) THE INFLUENCE F BARIATRIC SURGERY N PLASMA LEVELS F IRISIN AND NESFATIN- 1. P. Majr1, M. Pisarska1, T. Stefura1, M. Majrczyk2, M. Staszkiewicz2, J. Szklarczyk2, M. Wyscki1, P. Małczak1, A. Kacprzyk1, A. Rzepa1, J. Dwrak1, M. Pedziwiatr1, J. Jawrek2, A. Budzynski1 12nd Department f General Surgery, Jagiellnian University Medical Cllege, Krakw, Pland, 2Department f Medical Physilgy, Faculty…
P (032) THE IMPACT F LAPARSCPIC SLEEVE GASTRECTMY N PATIENT BICHEMICAL PARAMETERS AND CRRELATIN WITH AGE: A 1-YEAR EXPERIENCE AT A BARIATRIC CENTER F EXCELLENCE B. Batman1, H. Altun1, S. Salman1 1Istinye University, Istanbul, Turkey Purpse: The prevalence f besity is increasing wrldwide, and this cnditin is assciated with many cmrbidities. Bariatric surgery is the mst effective treatment fr besit…
P (033) A NVEL METABLIC SURGERY PRCEDURE: SINGLE ANASTMSIS SLEEVE ILEAL BYPASS FR TYPE-2 DIABETIC MRBID BESE PATIENTS. V. Grubnik1, V. Ilyashenk1, S. Usenk1, V. Grubnyk1, . Medvedev1 1dessa Natinal Medical University, dessa, Ukraine Intrductin: Malabsrptive bariatric peratins achieves a high remissin rate f type-2 diabetes mellitus (T2DM) in patients with mrbid besity, thugh cmplicatins and secnd…
P (034) INTRAHEPATIC CHLANGICARCINMA IN AN BESE PATIENT QUALIFIED FR LAPARSCPIC BARIATRIC SURGERY – A CASE STUDY M. Waledziak1, A. Rózanska-Waledziak2, P. Kwalewski1, M. Janik1, K. Pasnik1 1Department f General, nclgical, Metablic and Thracic Surgery, Military Institute f Medicine, Warsaw, Pland, 22nd Department f bstetrics and Gyneclgy, Medical University f Warsaw, Warsaw, Pland Intrahepatic chl…
P (035) THE BENEFITS F RUTINE UPPER DIGESTIVE ENDSCPY BEFRE BARIATRIC SURGERY: IS IT REALLY NECESSARY? RETRSPECTIVE ANALYSIS F 400 PATIENTS. B.A Erl1, B. Arslan1, A. Celebi2, H. Gulay1 1Baskent University Zübeyde Hanim Practice and Research Center, General Surgery Clinic, Izmir, Turkey, 2Baskent University Zübeyde Hanim Practice and Research Center, Gastrenterlgy Clinic, Izmir, Turkey Backgrund: …
P (036) HW DES ANAESTHETIC TECHNIQUE AFFECT PATIENT EXPERIENCE AND QUALITY F RECVERY SCRES IN BARIATRIC SURGERY IN SINGLE UK CENTRE? R. Black1, F. Bamgbse1 1Hmertn University Hspital, Lndn, United Kingdm Backgrund: Wide variatin in anaesthetic technique exists fr bariatric prcedures, but their effects n patient experience are unclear. bjectives: Analysis f different anaesthetic cmpnents t determi…
P (037) ECNMIC ASSESSMENT F MEDICAL CSTS F FAST-TRACK LAPARSCPIC SLEEVE GASTRECTMY IN A PRIVATE SURGICAL CENTER P. Ziajka1,2, M. Waledziak2, E. Stanwski2, E. Bandurska3 1Citi Medica Spt, Spt, Pland, 2Central Military Hspital, Warsaw, Pland, 3Medical University f Gdansk, Gdansk, Pland Backgrund/Intrductin: Cst analysis allws fr ratinalizatin f expenditures and selectin f prcedures mst beneficial f…
P (038) METABLIC AND HISTPATHLGICAL EFFECTS F SINGLE ANASTMSIS DUDENILEAL BYPASS WITH SLEEVE GASTRECTMY N BESE RATS .B. Gülçiçek1, M. Tkçin1, A. Slmaz1, T. Vartanglu Tkmakyan1, N. Bugdaycı1, F. Çelebi1, A. Günes2, T. Çay3, . Tkçin4 1General Surgery Clinic, Health Sciences University Istanbul Bagcılar Training and Research Hspital , Istanbul, Turkey, 2Bichemistry Clinic, Health Sciences University…
P (039) EFFECTS F LAPARSCPIC SLEEVE GASTRECTMY N NNALCHLIC FATTY LIVER DISEASE IN SEVERELY BESE JAPANESE PATIENTS H. Nikai1, S. Baba1, A. Umemura1, T. Kimura1, T. Takahara1, Y. Akiyama1, K. tsuka1, H. Nitta1, K. Keda1, A. Sasaki1 1Iwate medical university, Mrika, Iwate, Japan Backgrund: Nnalchlic fatty liver disease (NAFLD) is the mst cmmn liver disease in Japan. Amng Japanese patients with NAFLD…
P (040) IS STANDARIZED ANTICAGULATIN PRPHYLAXIS EXISTS IN BARIATRIC SURGERY? AN INSTITUTINAL REFFERAL CENTRE EXPERIENCE M. Kr1, M. Narwaria1, S. Patlia1, D. Mittal1, B. Murugan1, A. Jayachandran1 1Asian Bariatric Hspital, Ahmedabad, India, 2Asian Bariatric Hspital, Ahmedabad, Inida Intrductin: Peple underging Bariatric surgery increased glbally. There is n clear prtcl regarding anticagulatin prph…
P (041) A CASE REPRT F HYPERAMMNEMIC ENCEPHALPATHY AND HEPATIC CIRRHSIS AFTER GASTRIC BYPASS SURGERY T.T. Zhang1, X.W. Zhang1, G. Zu1, Q.P. Cai1, W.B. Li1, G.H. Zha1, H.Z. Liang1 1Dalian Municipal Central Hspital Affiliated f Dalian Medical University, Da Lian, China Backgrund: Wrldwide, the cmplicatin f hyperammnemic encephalpathy fllwing Rux-en-Y gastric bypass surgery is rare. Presentatin f th…
P (042) “EAT T FILL”: A PSYCHLGICAL UNDERSTANDING F THE REGAIN F WEIGHT AFTER BARIATRIC SURGERY M. Birck1 1Sbcbm, Paris, France This study is characterized as a mixed methd research and it has as main gal t understand the psychlgical aspects related t weight regain in patients underging Bariatric Surgery, thrugh grup interventin. The specific bjectives are (1) highlight the rle f cntext in the ge…
P (043) THE EFFECTIVENESS F MTIVATINAL INTERVIEWING N ADHERENCE IN BESE PATIENTS UNDERGING SLEEVE GASTRECTMY SURGERY H. Khazraei1, Z. Sbhani2, A.M. Bananzadeh1, M. Amini2, S.V. Hsseini1, M. Setdeh3 1Clrectal Research Center, Shiraz, Iran, 2Laparscpy research center, Shiraz University f Medical Sciences, Shiraz, Iran, 3besity Preventin and Treatment research center, Shiraz University f Medical Sci…
P (044) RELATINSHIP BETWEEN BDY IMAGE AND PSYCHLGICAL WELL-BEING IN PATIENTS WITH MRBID BESITY H. Khazraei1, S.V. Hsseini1, N. Yazdani1, Z. Sbhani1 1Clrectal Research Center, Shiraz, Iran Backgrund: Mrbid besity is rising arund the wrld. It can cause unpleasant appearance and bdy image. Mst f the studies have aimed t evaluate the psychpathlgy f verweight and besity and paying attentin t mental we…
P (045) THE RELATINSHIP BETWEEN HEALTH LCUS F CNTRL AND ADHERENCE T SELFMANAGEMENT BEHAVIRS IN PATIENTS UNDERGING BARIATRIC SURGERY H. Khazraei1, M. Amini2, Z. Sbhani2, S.V. Hsseini1, A.M. Bananzadeh1, L. Vafa3 1Clrectal Research Center, Shiraz, Iran, 2laparscpic research center, Shiraz, Iran, 3besity Preventin and Treatment research center, Shiraz University f Medical Sciences, Shiraz, Iran Intr…
P (046) I’VE NEVER BEEN EXERCISING, S WHY START NW?” WMEN’S EXPERIENCES F PHYSICAL ACTIVITY FIVE YEARS AFTER RUX-EN-Y GASTRIC BYPASS SURGERY S. Pssmark1, F. Sellberg1, D. Berglind1, A. Ghaderi2, E. Näslund3, M. Perssn4 1Department f Public Health Sciences, Karlinska Institutet, Stckhlm, Sweden, 2Department f Clinical Neurscience, Karlinska Institutet, Stckhlm, Sweden, 3Divisin f Clinical Sciences…
P (047) DRAIN PLACEMENT FLLWING SLEEVE GASTRECTMY: A CHRT STUDY S.M. Jalali1 1Tehran University f Medical Science, Tehran, Iran Backgrund: Drainage f the peritneal cavity fllwing bariatric surgery is a cntrversial issue. Prpnents f drainage believe that it may lead t earlier detectin f pstperative cmplicatins, and als lessen the risk f intra- abdminal infectius cllectins by prviding a rute fr dra…
P (049) NEURPSYCHLGICAL PARAMETERS F FD-SPECIFIC IMPULSIVITY BEFRE AND AFTER BARIATRIC SURGERY L. Schäfer1, R. Schmidt1, M. Brand2, A. Dietrich3, A. Hilbert1 1Leipzig University Medical Center, Integrated Research and Treatment Center AdipsityDiseases, Leipzig, Germany, Leipzig, Germany, 2Department f General Psychlgy: Cgnitin, University f Duisburg-Essen, Duisburg, Germany, 3Department f Surgery…
P (050) PATIENT-REPRTED UTCMES MEASURE IN BARIATRIC SURGERY – THE BDY-Q C. de Vries1, L. van den Berg2, D. Makarawung3,4, S. Nienhuijs5, M. Hgbergen2, V. Mnpellier4, C. de Raaff1, L. Pulsen6, R. van Veen1, A.M. van der Mlen3, B. van Wagensveld7 1Department f Surgery, LVG West, Amsterdam, The Netherlands, 2Department f Plastic Surgery, Catharina Hspital, Eindhven, The Netherlands, 3Department f Pl…
P (051) INCIDENCE F REFLUX IN PST-SURGICAL GASTRIC SLEEVE PATIENTS AT THE GASTRIC BYPASS CENTER MEXIC FLLW-UP F PATIENTS AT 12 MNTHS Dr. Crina Gnzalez1, Dr. Pedr Bautista1, Dr. Luis Mntañ1, Dr. Jse Castañeda1 1Gastric Bypass Mexic, Zappan, Mexic Intrductin: Bariatric surgery with a variant technique f laparscpic gastric sleeve and gastresphageal reflux cntinues as a cntrversial issue, since tubul…
P (052) REVISINAL SURGERY AFTER GASTRIC PLICATIN: RE-PLICATIN r SLEEVE? A. Slmaz1, .B. Gulcicek1, H. Yigitbas1, E. Yavuz1, C. Erçetin1, H. Çayören2, N. Bugdaycı1, T. Vartanglu Aktkmakyan1, A. Çelik1, F. Çelebi1, R. Kutanis1 1Bagcilar Training And Research Hspital, Istanbul, Turkey, 2Igdır Public Hspital, Igdır, Turkey Intrductin Laparscpic gastric plicatin (LGP), a restrictive surgical treatment …
P (053) RETRSPECTIVE ANALYSIS F METABLIC EFFECTS F GASTRIC PLICATIN AND SADI-S H. Çayören2, H. Yigitbas1, T. Vartanglu Aktkmakyan1, H. Bilge3, A. Slmaz1, R. Kutanis1, F. Çelebi1 1Bagcilar Training And Research Hspital, Istanbul, Turkey, 2Igdır Public Hspital, Igdır, Turkey, 3Selahaddin Eyyubi Public Hspital, Diyarbakır, Turkey Intrductin: In this study, ur aims are t cmpare preperative and 1-year…
P (054) SAFETY AND UTCMES IN A NEWLY ESTABLISHED BARIATRIC CENTRE: MATCHING RESULTS WITH EXPERIENCED CENTRES P. Vasas1, P. Sips2, C. wers1, J. Finney1, K. Kirk1, H. Abdulzahra1, S. Yeluri1, S. Balchandra1 1Dncaster Ryal Infirmary, Dncaster, United Kingdm, 2Duna Medical Center, Budapest, Hungary Intrductin: The number f laparscpic bariatric prcedures being perfrmed has increased dramatically ver t…
P (055) CMPARATIVE MRBIDITY AND MRTALITY F LAPARSCPIC SLEEVE GASTRECTMY N MRBIDLY BESE VS SUPER-BESE PATIENTS FR THE TREATMENT F MRBID BESITY J. Lizla1, I. Gnzalez1, F. Camps1, N. Apaez1, G. Rmer1, R. Marin1, J. Gnzalez M1, F. Sánchez1, E. Velásquez1, R. Tejada1, S. Cvarrubias1 1Hg Ruben Leñer, CdMx, Mexic Backgrunds: The management f super-super bese patients is challenging fr bariatric surgens.…
P (056) FREIGN BDY USED AS GASTRIC BANDING J.A. Jiménez Gómez1, K.L.L. Ruezga1, A.K. Villarreal Zatarain1, J. Ibarra López1 1Cirubari, Zappán, Mexic Backgrund: The case is abut a 38-year-ld female patient, with histry f vmiting and dysphagia after “permanent gastric banding” perfrmed in 2015. After the prcedure she culd nly tlerate liquid diet, she didn’t lse the weight she expected, after interr…
P (057) CHANGES IN SERUM LEVELS F HEPATKINES IN SEVERELY BESE PATIENTS WITH NNALCHLIC STEATHEPATITIS R TYPE 2 DIABETES MELLITUS AFTER LAPARSCPIC SLEEVE GASTRECTMY S. Baba1, A. Sasaki1, H. Nitta1, K. tsuka1, H. Nikai1, T. Kimura1, T. Takahara1, Y. Akiyama1, T. Iwaya1, K. Keda1 1Iwate Medical University Schl f Medicine, Mrika, Japan Backgrund: The aim f the present study was t evaluate the serum le…
P (058) LAPARSCPIC SLEEVE GASTRECTMY (LSG)IN CMPLEX ABDMINAL WALL.CASE REPRT AND REVIEW F LITRATURES Y. Zidan1, M. Al-Sharbaty1, A. Al-Dabbagh1 1Natinal Center f besity, Msul, Iraq Intrductin: Cmplex abdminal wall is a majr prblem in mrbid besity and weight lss surgery (althugh recmmended befre recnstructin) is a challenge. bjective: t present 2 cases f cmplex abdminal wall treated by laparscpic …
P (059) THE CASE F SURGICAL TREATMENT F PATIENT WITH CHRNIC LEAK AFTER SLEEVE GASTRECTMY WITH TW-STEP DUBLE-TRACT RECNSTRUCTIN. A. Petrva1, V. Zvirkun, S. Msin, R. Askerkhanv, I. Feidrv, R. Izrailv 1Mscw Clinical Scientific Centre, Mscw, Russian Federatin Sleeve gastrectmy (SG) is ne f the mst ppular prcedures in bariatric surgery. Hwever, despite the seeming simplicity f the interventin, any cmp…
P (060) VIRUS C HEPATITIS AND MRBID BESITY CIRRHTIC PATIENT MANAGED BY MDIFIED BYPASS PRCEDURE .A CASE REPRT A. Elbanna1 1Al-azhar Schl f Medicine , Giza, Egypt Virus C hepatitis and mrbid besity are prevalent in Egypt . Bth diseases are strngly assciated with nn-alchlic fatty liver disease (NAFLD) which is ne f the mst cmmn causes f chrnic liver disease wrldwide ending in liver cirrhsis. Data re…
P (061) GASTRESPHAGEAL REFLUX DISEASE AND LAPARSCPIC SLEEVE GASTRECTMY INCIDENCE AND SLUTINS. N. Almahfz1, F. Algazgz2 1Faruk Medical City, Sulaymania, Iraq, 2Sadr Teaching Hspital, Basra, Iraq Backgrund Gastresphageal reflux Disease (GERD) is frequently encuntered in bese patients. Laparscpic sleeve gastrectmy (LSG) is a valid peratin t vercme besity, unfrtunately assciated with significant perc…
P (062) TRCAR SITE INCISINAL HERNIA AFTER RUX-EN-Y GASTRIC BYPASS: EARLY DETECTIN PREVENTS LETHAL MRBIDITY. S. Sankar Das1, Z. Abdulaziz1, F.I. Bakhit Juma1, F.A.M.A. Abbas1, F. H. Al Khatib1 1Dubai Hspital, Dubai, United Arab Emirates Intrductin: Laparscpic bariatric surgery is increasingly being perfrmed wrldwide. It is estimated that trcar prt site hernias ccur mre ften in bese patients due t …
P (063) 1-STP BARIATRIC CLINIC - AN IDEAL MDEL FR PRE--P CNSULTATIN V. Kaur1, K. Ratnasingham2, F. Lirsi2, S. Humadi2, S. Irukulla2 1Imperial Cllege Lndn, Lndn, United Kingdm, 2St Peter’s Hspital, Chertsey, United Kingdm Backgrund: Patients being cnsidered fr bariatric surgery ften have cmplex medical, psychlgical and dietary histries; and require numerus pre-perative cnsultatins by a multitude f…
P (064) A STUDY PRTCL F LIFE EXPECTANCY IN PATIENTS WITH METABLIC SYNDRME AFTER WEIGHT LSS: A CMPARATIVE RANDMIZED CLINICAL TRIAL . spanv1 1KF “University Medical Center”, Astana, Kazakhstan The Aim t study measurement the telmere length dynamics in patients with metablic syndrme (MC) after surgical and therapeutic weight lss in cmparative randmized clinical trial The idea f the scientific prject…
P (065) THE EFFECT F UNLIMITED MULTIDISCIPLINARY FLLW UP N EXCESS WEIGHT LSS 12 MNTHS PST LAPARSCPIC SLEEVE GASTRECTMY M. Evans1 1Weightlss Slutins Australia, Gld Cast, Australia Backgrund Bariatric surgery prcedures have mre than dubled ver the last decade within Australia. Despite mst guidelines recmmending a multidisciplinary team (MDT) apprach t pst-perative fllw up, there is limited evidence…
P (066) DUBLE LP” RBTIC GASTRIC BYPASS: UR TECHNIQUE AND LNG TERM UTCMES A. Parisi1, L. Guerci1, J. Desideri1, F. Ricci1, G. Alessandr1, S. Trastulli1 1St. Mary’s Hspital, Department f Digestive and Emergency Surgery, Terni, Italy Backgrund: Rux-en-Y gastric bypass (RYGB) is t date ne f the mst perfrmed bariatric surgical prcedure wrldwide. The single dcking and mn-quadrant technique, als named d…
P (067) BDY CMPSITIN VARIATIN IN PHYSICALLY ACTIVE R SEDENTARY PATIENTS DURING THE FIRST 6-MNTHS FLLWING GASTRIC BYPASS - BASEIB CLINICAL TRIAL H. Fnseca1,2, G. Bppre1, J. Diniz-Susa1, V. Devezas2, L.Machad3, J. Vilas-Bas3, H. Susa2, J. Pret2, J. liveira1 1CIAFEL, Faculty f Sprts, University f Prt, Prt, Prtugal, 2Department f Surgery, Centr Hspitalar de Sã Jã, Prt, Prtugal, 3CIFI2D, Faculty f Spr…
P (068) BJECTIVELY MEASURED DAILY PHYSICAL ACTIVITY AND SEDENTARY BEHAVIR IN CLASS ILL BESE WMEN CMPARED T GENERAL ADULT PRTUGUESE PPULATIN DATA H. Fnseca1,2, J. Diniz-Susa1, G. Bppre1, V. Devezas2, L. Machad3, J. Vilas-Bas3, H. Susa2, J. Pret2, J. liveira1 1CIAFEL, Faculty f Sprts, University f Prt, Prt, Prtugal, 2Department f Surgery, Centr Hspitalar de Sã Jã, Prt, Prtugal, 3CIFI2D, Faculty f S…
P (069) BARIATRIC SURGERY AGB IN CHILDHD AND ADLESCENCE, LNG-TERM FLLWUP G. Gnzalez1, M.A. Carbaj1, J. Ruiz1, J. M. Jimenez1 1Centre f Excellence fr the Study and Treatment f Mrbid besity and Metablic Diseases, Valladlid, Spain Backgrund: The children and adlescent ppulatin with besity has increased all arund the wrld. In this retrspective review we include the medical management f ur patients be…
P (070) LNG-TERM CMPARISN F PRIMARY AND REVISINAL LAPARSCPIC RUX-EN-Y GASTRIC BYPASS IN A SELECTED LEBANESE PPULATIN M. Minhem1, R Alami1, T. Fuani1, D. Khatib1, B. Safadi1 1American University f Beirut Medical Center, Beirut, Lebann Intrductin. Laparscpic Rux-en-Y gastric bypass (LRYGB) is a safe and effective prcedure fr weight lss. Data frm the Middle East n the lng-term utcmes f primary (P-LR…
P (071) PSYCHACTIVE MEDICATINS INTAKE DES NT IMPACT IMMEDIATE WEIGHT LSS AFTER BARIATRIC SURGERY D. Khatib1, M. Minhem1, R. Alami1, T. Fuani1, B. Safadi1 1American University f Beirut Medical Center, Beirut, Lebann Intrductin. Sme patients seeking bariatric surgery (BS) have psychiatric disrders and take psychactive medicatins (PM). Sme f thse medicatins cause significant weight gain. Little is k…
P (072) PATTERN F CALRIE AND MACRNUTRIENT INTAKE AFTER BARIATRIC SURGERY IN PATIENT WITH BESITY, A CLINICAL TRIAL Nutritin After Bariatric Surgery M.R. Tabesh1 1Sprts Medicine Research Center, Tehran university f Medical Sciences, Tehran, Iran Backgrund: There are limited data abut daily energy and macrnutrient intake after laparscpic sleeve gastrectmy and rux-en-y gastric bypass in the patients …
P (073) PERIPERATIVE CNTINUUS GLUCSE MNITRING IN BARIATRIC PATIENTS UNDERGING LAPARSCPIC SLEEVE GASTRECTMY AND LAPARSCPIC RUX-EN-Y GASTRIC BYPASS. M. Wyscki1, P. Małczak1, A. Dudek2, G. Trbicz2, N. Gajewska2, T. Stefura2, M. Pedziwiatr1, A. Budzynski1, P. Majr1 12nd Department f General Surgery, Jagiellnian University Medical Cllege, Kraków, Pland, 2Students’ Scientific Sciety, 2nd Department f G…
P (074) MNITRING F BARIATRIC PATIENTS USING THE GRWTH EFFECTS METHD FLLWING THE TREATMENT F BESITY A. Dudek1, M. Wyscki2, P. Duda3, P. Małczak2, M. Pedziwiatr2, K. Prniewska4, P. Majr2 1Students’ Scientific Sciety, 2nd Department f General Surgery, Jagiellnian University Medical Cllege, Kraków, Pland, 22nd Department f General Surgery, Jagiellnian University Medical Cllege, Kraków, Pland, 3Studen…
P (075) BARIATRIC SURGERY IS A GD PTIN IN BESE ADLESCENTS J.A. Jiménez Gómez1, K.L.L. Ruezga1, A.K.V. Zatarain1, S.J.. de Dis1 1Cirubari, Zappán, Mexic Backgrund: ver 30% f children and adlescents in the United States are verweight r bese. The prevalence f besity in children under 14 years reaches 21.4%. In Mexic, 1 f 3 adlescents are verweight r bese, representing mre than 5 millin yung peple. b…
P (076) PRFILE F PATIENTS SUBMITTED T BARIATRIC SURGERY IN THE UNIVERSITY HSPITAL F THE FEDERAL UNIVERSITY F MARANHÃ E.N. MENDES1, A.C. Gnçalves2, W. Ribeir2, F.L. Arauj2, G. Arauj2, R. da Cunha2, T. Lima2, S. Csta2 1Hspital Sã Dmings, sa luis, Brasil, 2Hspital Universitári da Universidade Federal d Maranhã, sa luis, Brasil Intrductin besity has becme a wrldwide epidemic and bariatric surgery is …
P (077) USING INTRAGASTIC BALLN PRCEDURE FR SURGICAL RISKS REDUCTIN IN PATIENTS WITH MRBID BESITY .I. Iffe1, M. Kryvpustv1, T. Tarasiuk1, Y. Tsiura1, . Stetsenk1 1Bgmlets Natinal Medical University , Kyiv, Ukraine Intrductin Accrding t the latest WH data, in Ukraine we have 22% f men and 25,7% f wmen with besity. Mrbidly bese patients have high surgical risks that are assciated with mrtality. bje…
P (078) INITIAL MEXICAN EXPERIENCE IN TTAL RBTIC RUX-EN-Y GASTRIC BYPASS IN A TERTIARY LEVEL HSPITAL IN MÉXIC CITY, MÉXIC. .F. Gaytán Fuentes1, I.A. Gaytán Fuentes2, J.C. López Arias3, D.M. Ptacnik Pasini3, J.A. Medina Malagón2, A.. Rm2, R.S. Ulla Cámara3, G.A. Ayala Ventura3 1Integral besity Clinic Hspital Ángeles Acxpa//CMN 20 de Nviembre, ISSSTE, Méxic, Mexic, 2CMN 20 de Nviembre, ISSSTE, Méxi…
P (079) CATEGRIZATIN F THE NECK CIRCUMFERENCE F PATIENTS SUBMITTED T BARIATRIAC SURGERY IN THE UNIVERSITY HSPITAL F THE FEDERAL UNIVERSITY F MARANHÃ E. Mendes1, A.C.R. Gnçalves2, W. Gnçalves Ribeir2, F.L.S.M. Arauj2, G.F. Arauj2, R.C.N. Cunha2, T.J. Lima2, S.M. Csta2, J.B. Marins1 1Hspital Sã Dmings, sa luis, Brasil, 2Hspital Universitári da Universidade Federal d Maranhã, sa luis, Brasil Intrduc…
P (080) CANDY CANE RUX SYNDRME A.K. Cskun1 1UHS Gulhane Schl f Medicine, Ankara, Turkey Intrductin: An extravagant lng blind afferent Rux limb prximal t the gastrjejunstmy at RYGB culd cause pstprandial pain with vmiting. This pathlgy is defined as Candy Cane Rux syndrme. Fllwing peratin f bariatric surgery, this syndrme is evidently decrease the quality f life. And usually secnd peratin is neede…
P (081) LNG-TERM EFFECTS F VERY LNG RUX LIMB VERSUS STANDARD RUX-EN-Y GASTRIC BYPASS N MICRNUTRIENTS AND VITAMINS. J.M.A. Wijnand1, R.P.M. Gadit1, L.U. Biter1, M. Leeman1 1Franciscus Gasthuis & Vlietland, Rtterdam, Netherlands Intrductin Metablic surgery supplemented with dietary, behaviral and lifestyle changes, appears t be the nly effective methd in facilitating permanent weight lss and imprvi…
P (082) THE FEASIBILITY F EDMNTN BESITY STAGING SYSTEM IN PLISH BARIATRIC CENTRE. P. Małczak1, 2, M. Wyscki1,2, M. Pedziwiatr1,2, P. Majr1,2, A. Budzynski1,2 12nd Department f General Surgery, Jagiellnian University Medical Cllege, Kraków, Pland, 2Centre fr Research, Training and Innvatin in Surgery (CERTAIN Surgery), Kraków, Pland Intrductin The vlume f bariatric surgeries perfrmed wrldwide is g…
P (083) THE CMPLICATINS AND UTCMES F GASTRIC MINI BYPASS SURGERY WITH BRAUN JEJUNJEJUNSTMY IN PATIENTS WITH 40 R MRE BDY MASS INDEX IN FIRUZGAR HSPITAL IN 2017 M. Alemrajabi1, S. Safari2, A. Farbd2, S. Jahanian3, N. Hemmati3, B. Banivaheb3 1Assistant Prfessr f Clrectal Surgery, Firzgar Clinical Research Develpment Center (FCRDC), Iran University f Medical Sciences, Tehran, Iran, 2department f Sur…
P (084) REVISINAL GASTRIC BYPASS IS INFERIR T PRIMARY GASTRIC BYPASS IN TERMS F SHRT AND LNG-TERM UTCME – SYSTEMATIC REVIEW AND META-ANALYSIS. P. Małczak1,2, M. Pedziwiatr1,2, M. Wierdak1,2, M. Rubinkiewicz1, M. Pisarska1,2, P. Majr1,2, M. Wyscki1,2, K. Karcz3, A. Budzynski1,2 12nd Department f General Surgery, Jagiellnian University Medical Cllege, , Kraków, Pland, 2Centre fr Research, Training …
P (085) STEATRRHEA AND STL CNTRL IN SADI-S PATIENTS - MALABSRPTIVE BARIATRIC PERATINS A.K.V. Zatarain1, J.A.J Gómez1, K.L.L. Ruezga1, S.J. de Dis1 1Cirubari, Zappan, Mexic Intrductin: SADI-S is a malabsrptive and restrictive prcedure inducing weight lss and decreasing absrptin f vital nutrients. It can als cauSTse an increase in the frequency f evacuatins and steatrrhea. bjective: Shw ur manageme…
P (086) INFLUENCE F BARIATRIC SURGERY N NN-ALCHLIC STEATSIS HEPATITIS Type 2 Diabetes And Metablic Surgery S.Wlter1, A.Duprée1, P.Busch1, J.Mir1, .Mann1 1University Medical Center Hamburg-Eppendrf, Hamburg, Germany Intrductin besity is the mst imprtant clinical assciatins with nn-alchlic fatty liver disease (NAFLD) and nn-alchlic steatsis hepatitis (NASH). Patients underging bariatric surgery hav…
P (087) ALTERNATIVE SURGICAL TREATMENT IN PRTEIN CALRIC MALNUTRITIN SADI-S’S PATIENT. CASE REPRT Revisinal Surgery A.K.V. Zatarain1, J.A.J. Gómez1, K.L.L. Ruezga1, S.J.. de Dis1 1Cirubari, Zappan, Mexic Backgrund: This case is abut a 27-year-ld male with SADI-S surgery perfrmed tw years ag previus acknwledge f the bariatric team. At his first arrival in the external cnsult he presented evident da…
P (088) THE EFFICACY F ENERGY-RESTRICTED DIETS IN ACHIEVING PREPERATIVE WEIGHT LSS FR BARIATRIC PATIENTS: A SYSTEMATIC REVIEW Pre-perative Management F. Naseer1, B. Livingstne1, R. Price1, A. Shabbir3,4, N. Syn4, . Flannery2 1Nutritin Innvatin Centre fr Fd and Health, Ulster University, , United Kingdm, 2Department f Clinical Sciences and Nutritin, University f Chester, , United Kingdm, 3Departme…
P (089) MANAGEMENT F A CMPLEX PST TRAUMATIC THRAC-ABDMINAL HERNIA IN A MRBID BESE PATIENT: A MULTIDISCIPLINARY BARIATRIC APPRACH Hernia Surgery In The Bariatric Patient E. Barbsa1, R. Da Silva1, J. Pret2, A. Guveia1 1Hspital Pedr Hispan, Prt, Prtugal, 2Hspital S. Jã, Prt, Prtugal Lateral thracic herniatin is a rare event because f the intercstal muscles prtectin. It is mstly acquired, specially a…
P (090) PTIMAL PAIN CNTRL IN RBTIC BARIATRIC SURGERY Rbtic Bariatric Surgery K. Leneweaver1, S. Rajpal1, D. Lew1, D. Shah1, .Wain1 1Flushing Hspital Medical Center, Department f Surgery, Queens , United States Intrductin: Pain cntrl is an imprtant part f the pstperative management f bariatric patients due t the high prevalence f cardivascular and pulmnary cmrbidities. ur study evaluates the effic…
P (091) EFFECTS F BARIATRIC SURGERY N KNEE STEARTHRITIS Sleeve Gastrectmy I. Üstün1, A. Slmaz2, .B. Gülcicek2, S. Kara4, R. Albayrak3 1Physical Medicine and Rehabilitatin Clinic,Health Sciences University Bakırky Training and Research Hspital , Istanbul, Turkey, 2General Surgery Clinic,Health Sciences University Bagcilar Training and Research Hspital , Istanbul, Turkey, 3Radilgy Clinic,Health Sci…
P (092) RELATIN F BINGE EATING DISRDER WITH IMPULSIVENESS IN BESE INDIVIDUALS Psychlgy And Bariatric Surgery - Pre And Pst-p Challenges C. Ural1, H. Belli1, M. Akbudak2, A. Slmaz3, Z.D. Bektas1,F. Çelebi3 1Department f Psychiatry, Health Sciences University, Bagcilar Educatin and Research Hspital, Istanbul, Turkey, 2Department f Psychiatry, Mardin State Hspital, Mardin, Turkey, 3Department f Gene…
P (093) FEASIBILITY F SINGLE STAGE REVISIN F GASTRIC BAND T MINI-GASTRIC BYPASS Gastric Bypass Prcedures Including RYGB And AGB/MGB E.R. McGlne1, M. Tan1, S. Purkayastha1, T. Tan1, A. Ahmed1 1Imperial Cllege Lndn, Lndn, United Kingdm Intrductin: An increasing number f patients require revisin surgery frm failed gastric band t anther bariatric prcedure. Mini-gastric bypass (MGB) is an alternative …
P (094) SINGLE ANASTMSIS SLEEVE ILEAL BY PASS (SASI) AS A RED SURGERY AFTER FAILED SLEEVE GASTRECTMY Revisinal Surgery A.A. Sabry1, T. Salama1, S.A. Elhalim1, M. Lasheen1 1Ain Shams Univeristy, Cair , Egypt A failed laparscpic sleeve gastrectmy (LSG) presents a challenging prblem fr bariatric surgens. Single anastmsis sleeve ileal bypass (SASI) prcedure appears as a new metablic and bariatric sur…
P (095) KINETICS F TNF- AND IL-6 IN BESE PATIENTS AFTER BARIATRIC SURGERY Basic Science And Research In Bariatric Surgery G. Verdes1, F. Lazar1, A. Dbrescu1, C. Lazar1, G. Nditi1, C. Duta1 12nd Surgical Clinic, Timisara Cunty Hspital, Timisara, Rmania Changing diet and lifestyle has led t an impressive increase in the incidence f besity in recent decades. besity in humans is a serius health issue…
P (096) GASTRGASTRIC AND JEJUNCLIC FISTULAE AFTER BANDED RUX-N-Y GASTRIC BYPASS Nutritin After Bariatric Surgery A. Casajana1, MD, A.G.R. de Grdejuela1, D. Crleu1, G. Figueira1, E. Gámez1, J.P. Gebelli1, J. Brràs1, J. Fncillas1 1Hspital De Barcelna-SCIAS, Barcelna , Spain Backgrund: Gastr gastric and jejunclic fistulae are nt a usual diagnstic after bariatric surgery (BS). The type f surgery plus…
P (097) THE IMPRVEMENT IN LIVER AND MUSCLE INSULIN SENSITIVITY, AND PANCREATIC BETA- CELL FUNCTIN AFTER RYGB ARE MAINTAINED 7 YEARS AFTER SURGERY IN BTH DIABETIC AND NNDIABETIC PATIENTS Type 2 Diabetes And Metablic Surgery A. Gastaldelli3, M. Palumb1, C. Barbieri3, B. Astiarraga1, R. Bellini2, R. Berta2, V. Zampa2, C. Mrett2, M.Gaggini3, M. Anselmin2, S. Camastra1 1Department f Clinical and Exper…
P (098) SINGLE ANASTMSIS DISTAL GASTRIC BYPASS Malabsrptive Bariatric peratins A. Lavryk1, . Usenk1, A. Zgnnyk1, . Lavryk1, R. Vyngradv1 1Natinal Institute f Surgery And Transplantlgy, Kiev , Ukraine Intrductin: The mst cmplicated metablic disrders are the increase in bdy weight and type II diabetes mellitus. The standard surgical methds f treatment are the fllwing peratins: gastric bypass, sleev…
P (099) A CMPARISN F SINGLE ANASTMSIS GASTRIC BYPASS AND RNY GASTRIC BYPASS IN INTRACTABLE ANASTMTIC ULCERATIN Gastric Bypass Prcedures Including RYGB And AGB/MGB A. Almulaifi1, Wei-Jei Lee2, Kng-Han Ser2, Jung-Chien Chen2 1Armed Frces Hspital , Kuwait, Kuwait, 2Min-sheng general Hspital, , Taiwan Backgrund: Anastmtic ulceratin (AU) frmatin remains a significant cmplicatin, it can ccur early r la…
P (100) RISK FACTRS ASSCIATED WITH PPI DEPENDENCE AFTER LAPARSCPIC SLEEVE GASTRECTMY: A PRSPECTIVE BSERVATINAL STUDY Sleeve Gastrectmy L.B. Rustm1, M. Minhem2, H. Rimmani1, A. Al Abbas2, R. Shayt1, H. Aridi2, Y. Shaib1, R. Alami2, B.Safadi2, A. Sharara1 1Divisin f Gastrenterlgy, Department f Internal Medicine, American University f Beirut Medical Center, Beirut, Lebann, 2Divisin f General Surgery…
P (101) CMPARATIVE STUDY LAPARSCPIC GASTRIC BY-PASS VERSUS SLEEVE GASTRECTMY 5 YEARS CNTRL Gastric Bypass Prcedures Including Rygb And agb/Mgb G.M. DE ARAGN1, J.M.V. Lpez1, V.S. Esteban1, L.R. Mediabilla1, A.G. Mren1, A. Etxart1, A.M. De Aragn2 1HSPITAL UNIVERSITARI DE ALAVA TXAGRRITXU, Vitria, Spain, 2Hspital Bellvitge, Hspitalet de Llbregat, Spain We cmpared tw hmgenus grups f 50 patients each …
P (102) BILE ACID LEVELS D NT DEPEND N THE EXTENT F BYPASSED SMALL BWEL IN METABLIC SURGERY Type 2 Diabetes And Metablic Surgery G. Seifert1, G. Nenva1, S.F. Feigl1, J. Fink1, C. Läßle1, G. Päth1, G. Marjanvic1 1University f Freiburg, Freiburg, Germany Backgrund: The pathphysilgical effect f bile acid levels n glucse hmestasis after metablic surgery is upn discussin. bjectives: The extent f bypas…
P (103) ENHANCED RECVERY RAL ANALGESIA FRM IMMEDIATE DAY F SURGERY FLLWING LAPARSCPIC SLEEVE GASTRECTMY: EFFECTIVE, SIMPLE, ACHIEVABLE Enhanced Recvery In Bariatric Surgery G. Khera1, C. Laidlaw1, J. Radcliffe1, K. Wdsfrd1, K. Hamdan1, P. Westhead1 1Brightn Bariatrics, Hve, United Kingdm Backgrund: Histrically laparscpic sleeve gastrectmy (LSG) cases are kept nil by muth pstperatively fr 24hurs. …
P (104) LEAKS AFTER BARIATRIC SURGERY – TREATMENT WITH E-VAC Pst-perative Cmplicatins C. Fernandes1, F. Susa1, R. Mrais1, E. Pint1, P. Pereira1, A. Pinh1, H. Sant-Susa1, E.L. Csta1, S.Carneir1, J. Barbsa1, A. Ferrã1, J. Pret1, J. Csta-Maia1 1Centr Hspitalar de Sã Jã, Prt, Prtugal Bariatric surgery is the mst effective treatment f besity. Anastmtic r staple line leak are the mst dreaded cmplicatin…
P (105) ABDMINAL CATASTRPHE PST BARIATRIC SURGERY: USE F TEDUGLUTIDE IN TRANSIENT FUNCTINAL SHRT BWEL - CASE REPRT Pst-perative Cmplicatins E.L. Da Csta1, A. Pinh1,2, A. Guveia2,3, H. Susa1,2, S. Carneir1,2, C.T. Galeg1, J. Barbsa1,2, J. Pret1, J.C. Maia1 1Centr Hspitalar Sã Jã, Prt, Prtugal, 2Faculdade de Medicina d Prt, Prt, Prtugal, 3Hspital Pedr Hispan, Matsinhs, Prtugal Intrductin: Tedugluti…
P (106) REVISINAL SURGERY FR NE ANASTMSIS GASTRIC BYPASS Gastric Bypass Prcedures Including RYGB And AGB/MGB F.S. Sánchez1, R.M. Dminguez1, F.C. Pérez1, I.G. Gnzález1, N.A. Arauj1, G. Rmer1, R. Tejada1, E.Velásquez1, J. Lizla1, S. Cvarrubias1, J.G. Machuca1 1Hspital General Dr. Rubén Leñer, Ciudad de Mexic, Mexic Backgrund: Laparscpic Rux-en-Y gastric bypass has been the gld standard fr the treat…
P (107) A LNGITUDINAL FLLW-UP STUDY F CGNITIVE FUNCTINS IN BESITY AFTER BARIATRIC SURGERY Psychlgy And Bariatric Surgery - Pre And Pst-p Challenges J. Matsumt1, Y. Hiran, A. Kitahara, H. n, H. Tkuyama, K. Ykte 1Chiba University, Chiba, Japan Backgrund: Recent research suggests that bariatric surgery might help stp the decline in cgnitive functins assciated with besity, and bariatric surgery has b…
P (108) LNGITUDINAL REWARD PRCESSING ALTERATIN AT 18-MNTH FLLW-UP AFTER BARIATRIC SURGERY IN BESITY Psychlgy And Bariatric Surgery - Pre And Pst-p Challenges Y. Hiran1, J. Matsumt2, A. Kitahara2, H. Tkuyama2, H. n2, K. Matsumt3, Y. Masuda3, E. Shimizu1, K. Ykte2 1Research Center fr Child Mental Develpment, Chiba University, Chiba, Japan, 2Department f Clinical Cell Bilgy and Medicine, Graduate Sc…
P (109) REGISTRY DATA CLLECTIN THRUGH DIRECT ELECTRNIC MEDICAL RECRD (EMR) LINKAGES Bariatric Registries S. Palmer1, A.Heal1, A.Heal1, D. Brwn1, W.Brwn1 1Bariatric Surgery Registry - Mnash University, Melburne, Australia The Bariatric Surgery Registry is a Clinical Quality and Safety Registry (acrss Australia and New Zealand) that aims t track the lngitudinal utcmes f bariatric surgery. Beginning…
P (110) ENDSCPIC TREATMENT F THE GASTRPLEURAL FISTULA AFTER GASTRIC SLEEVE. Endscpic And Percutaneus Interventinal Prcedures K.L. Lenher1, J.A. Jimenez1, S. rtega1, J. Ibarra1, A.K. Villareal1 1Cirubari, Guadalajara, Mexic Pulmnary cmplicatins after bariatric surgeries are rare but usually serius. They ften ccur early after surgery but the presentatin might be delayed fr several mnths. Gastrpleur…
P (111) PREVALENCE F INCIDENTALMA IN 351 PATIENTS WITH BARIATRIC SURGERY. Bariatric Registries K.L. Lenher1, J.A. JIMENEZ1, S. RTEGA1, A.K.VILLAREAL1 1Cirubari, Guadalajara, Mexic Incidentalma is a nelgism used t describe an incidentally discvered mass in asymptmatic persns. Incidentalma, r incidental finding, is extremely cmmn nw and in mst cases harmless, but smetimes it is nt pssible t exclude…
P (112) PRESENTATIN F TAKTSUB CARDIMYPATHY DURING ANESTHESIA INDUCTIN IN PATIENT BESE WITH SATISFACTRY MANAGEMENT. CASE REPRT Anaesthesia And Bariatric Surgery K.L. Lenher1, S. RTEGA1, J.A. JIMENEZ1, J. IBARRA1, A.K. VILLAREAL1 1Cirubari, Guadalajara, Mexic Taktsub cardimypathy is described as a transient reversible cardimypathy which typically ccurs in lder wmen after emtinal r physical stress. …
P (113) PREPERATIVE WEIGHT LSS IS A CRITICAL STEP FR RADICAL LAPARSCPIC GASTRECTMY FR GASTRIC CANCER WITH BESITY. Pre-perative Management K.Wakamatsu1 1Department f Gastrintestinal Surgery, Graduate Schl f Medicine, The University f Tky, Tky, Japan BackGrund: Gastric cancer(GC) is a leading cause f death and besity is increasing in Japan. GC with besity is prblematic due t massive internal fat, w…
P (114) TRANSIT BIPARTITIN ASSCIATED T A SLEEVE GASTRECTMY - A SINGLE SURGEN RESULTS New (Nn Standard) Surgical Techniques C.G.G. Aquin1, A. Lacmbe1, T.R. Ijichi1 1Hspital Israelita Albert Einstein, Sa Paul, Brazil The bjective f this study is t present 5 year results f Transit Bipartitin (TB) f a single surgen. This Technique has been intrduced by Dr. Santr in 2003 and is a simple Prcedure, with…
P (115) A CASE REPRT N SUCCESSFUL RENAL TRANSPLANTATIN AFTER LAPARSCPIC SLEEVE GASTRECTMY PERFRMED IN MRBIDLY BESE PATIENT WITH END-STAGE RENAL FAILURE WITH HEMDIALYSIS Sleeve Gastrectmy H. Nakazat1, S. Inamine1, S. Nagamine1, T. Tmiyama1, T. Tmri1, S. Nagayshi1, J. Miyagi1, Y.hmine1 1kinawa Red Crss Hspital, Naha, Japan Aim: A great amunt f evidence has been gathered cncerning marked weight lss,…
P (116) EXPERIENCE F WRLD’S FIRST LAPARSCPIC SLEEVE GASTRECTMY USING THE 8K (ULTRA SUPER HIGH DEFINITIN) LAPARSCPIC SYSTEM Sleeve Gastrectmy S. Inamine1, H. Nakazat2, A. Gabe1, T. Takaesu1, J. shir1 1hama Daiichi Hspital, Naha, Japnan, 2kinawa Red Crss Hspital, Naha, Japan Backgrund: Tday, mst f besity surgeries have been underging laparscpic surgery. The image used fr laparscpic surgery has dram…
P (117) SURGICAL TECHNIQUES AND UTCMES F LAPARSCPIC SLEEVE GASTRECTMY; IN SINGLE INSTITUTIN Sleeve Gastrectmy H. Imt1, T. Naith1, N. Tanaka1, T. Aki1, A. Yamamura1, H. Musha1, S. hnuma1, T. Kamei1, T. Ishida1, M. Unn1 1Thku University Graduate Schl f Medicine, Sendai-city, Japan Backgrund: Recently, laparscpic sleeve gastrectmy (LSG) has becme the first chice f bariatric surgery wrldwide. In Japa…
P (118) PARTIAL JEJUNAL DIVERSIN - NVEL PRCEDURE IN METABLIC SURGERY – TECHNICAL ASPECT AND PRELIMINARY RESULTS Malabsrptive Bariatric peratins P. Hleczy1, 2, M. Bužga2, J. Macháckvá2, M. Blek1 1Vitkvice Hspital Inc., strava-vitkvice, Czech Republic, 2Medical faculty strava University, strava , Czech Republic Backgrund: Metablic surgery is the mst effective treatment f severe besity A new prcedur…
P (119) EXTERNAL FIXATIN: A CST-EFFECTIVE AND SAFE TECHNIQUE T PREVENT MEGASTENT MIGRATIN IN UPPER-GI FISTULA PST-BARIATRIC SURGERY. Endscpic And Percutaneus Interventinal Prcedures G. Galass1, A. D’Alessandr1, P. Andrezzi1, H. Arila1, D. Napletan1, C. Giardiell1 1Pineta Grande Hspital, Napli, Italy Intrductin: Megastent psitining is widely used fr treating upper GI fistula due t cmplicatin f bar…
P (120) CITATIN CLASSICS IN LAPARSCPIC GASTRINTESTINAL SURGERY Basic Science And Research In Bariatric Surgery S.JS. Ahmad2, S.S. Ahmad1, P. Müller3 1Istishari Hspital/jrdan, Amman, Jrdan, 2Schl f Medicine, University f Buckingham, Buckingham, UK, 3Department f General, Visceral and Transplantatin Surgery, University Hspital Heidelberg, Heidelberg, Germany Intrductin: Featuring citatin classics i…
P (121) The Glden Sleeve Gastrectmy. N mre Reflux Sleeve Gastrectmy Suhaib JS. Ahmad, Dr. Sami Salem Ahmad 1Schl f Medicine, Buckingham University, Buckingham, United Kingdm, 2Istishari Hspital/ jrdan, Amman, Jrdan Intrductin: Sleeve gastrectmy(SG) is a safe and effective prcedure that prvides lng-term sustained weight lss. Hwever, several fllw-up studies emerged reprting an increased incidence f…
P (122) PARTIAL SMALL BWEL BSTRUCTIN AFTER RUX-EN Y GASTRIC BYPASS MAY AGGRAVATE PST-PRANDIAL REACTIVE HYPGLYCEMIA - AN BSERVATINAL CHRT STUDY Pst-perative Cmplicatins A. Laurenius1, S. Hedberg1, T. lbers1 1Sahlgrenska Academy, Gthenburg, Sweden Backgrund: Pst-bariatric hypglycemia (PBH) after Rux-en-Y Gastric Bypass (RYGB) can be very disabling. This study targets patients nt respnding adequatel…
P (123) NRDIC GUIDELINES FR MNITRING AND SUPPLEMENTATIN WITH VITAMINS AND MINERALS AND FLLW-UP AFTER BARIATRIC SURGERY Nutritin After Bariatric Surgery A. Laurenius, I. Näslund, J. Sandvik, P. Videhult, M. Wirén 1Sahlgrenska Academy, Gthenburg, Sweden, 2Örebr University Hspital, Örebr, Sweden, 3St lav’s Hspital, Trndheim, Nrway, 4Västerås Hspital, Västerås, Sweden, 5Linköping University Hspital, …
P (124) RBTIC BARIATRIC SURGERY WITH INTRACRPREAL RBT-SEWN ANASTMSIS. TECHNICAL CNSIDERATINS AND UTCMES Rbtic Bariatric Surgery A. Bedirli1, C. Buyukkasap1, H. Bayhan1 1Gazi University, Ankara, Turkey Backgrund: Rbtic bariatric surgery has been reprted as a safe alternative t the cnventinal laparscpy fr surgical treatment f besity. The aim is t reprt n the feasibility f rbt-sewn anastmsis during …
P (125) DETERMINING THE CNTENT F A PATIENT-REPRTED UTCME MEASURE FR THE BARIATRIC SURGERY REGISTRY IN AUSTRALIA Psychlgy And Bariatric Surgery - Pre And Pst-p Challenges R. MISAJN1, A. HEAL2, M. FERGUSN1, J. RBINSN1, . WALUK1, W. BRWN2 1The Cairnmillar Institute, Melburne, Australia, 2Mnash University, Melburne, Australia Backgrund: The Bariatric Surgery Registry (BSR) measures utcmes fr patients…
P (126) REVISINAL SURGERY FR WEIGHT RECIDIVISM AFTER RUX-EN-Y GASTRIC BYPASS: BILIPANCREATIC LIMB LENGTH MATTERS Revisinal Surgery M. Kraljevic1,2, J. Süsstrunk2, T. Köstler2, U. Zingg2, T. Delk1 1Department f General Surgery, University Hspital Basel, Basel, Switzerland, 2Department f General Surgery, Limmattal Hspital, Zurich-Schlieren, Switzerland bjective: Numerus lng-term studies have shwn e…
P (127) FLLW-UP T 12 MNTHS F GLYCSYLATED HEMGLBIN IN PATIENTS WITH BESITY AND TYPE 2 DIABETES AFTER GASTRIC BYPASS Type 2 Diabetes And Metablic Surgery J.A.J. Gómez1, K.L.L. Ruezga1, A.K.V. Zatarain1, S.J.. De Dis1 1Cirubari, Zappán, Mexic Intrductin: The glbal spread f besity is driving a parallel pandemic f type 2 diabetes, a disease afflicting >171 millin peple wrldwide, causing ~3 millin deat…
P (128) LAPARSCPIC RE-SLEEVE GASTRECTMY AS TREATMENT F WEIGHT LSS FAILURE AFTER BILIPANCREATIC DIVERSIN Revisinal Surgery C. Marcux1, L. Buvet-Buchard1,2, S. Lebel1,2, L. Bierth1,2, Frédéric-Simn Huld1,2, S. Marceau1,2, F.Julien1,2 1Université Laval, Québec, Canada, 2IUCPQ (Institut de cardilgie et de pneumlgie de Québec), Québec, Canada Intrductin: Bariatric surgery is recgnized as an effective …
P (129) HEALTH RELATED QUALITY F LIFE, MEDICAL AND PSYCHIATRIC CMRBIDITY IN TREATMENT-SEEKING EXTREMELY BESE INDIVIDUALS WITH R WITHUT BINGE EATING DISRDER Psychlgy And Bariatric Surgery - Pre And Pst-p Challenges C. Ural1, H. Belli1, M. Akbudak2, A. Slmaz3, Z.D. Bektas1, F. Çelebi3, T.V. Aktkmakyan3, M.Slmaz1 1Department f Psychiatry, Health Sciences University, Bagcilar Educatin and Research Hs…
P (130) LIFESTYLE AND NUTRITIN INTERVENTINS APPLIED PERIPERATIVELY IN PATIENTS UNDERGING BARIATRIC SURGERY - SYSTEMATIC REVIEW Management f Weight Regain After Surgery M. Swierz1, D. Strman1, M. Strman2, K. Jasinska1, M. Grecka1, W. Staskiewicz1, A. Skuza1, P. Tbla1, M. Bala3 1Student’s Scientific Grup f Systematic Reviews, Systematic Reviews Unit - Plish Cchrane Branch, Faculty f Medicine, Jagie…
P (131) RELATINSHIP BETWEEN CHANGES IN URIC ACID LEVELS AND WEIGHT LSS AFTER BARIATRIC SURGERY Sleeve Gastrectmy E. Yardimci1, H. Cskun1, N. Batar2 1Bezmialem Vakif University, Department f General Surgery, Istanbul, Turkey, 2T.C. Istanbul Bilim University, Nutritin and Dietetic, Istanbul, Turkey Backgrund: besity is a risk factr fr hyperuricaemia and gut.Weight lss leads t reduced serum uric aci…
P (132) CLSURE F PETERSEN’S DEFECT DECREASES RISK F INTERNAL HERNIA AFTER RUX-EN-Y GASTRIC BYPASS Gastric Bypass Prcedures Including RYGB And AGB/MGB M. Minhem1, R. Alami1, T. Fuani1, D. Khatib1, B. Safadi1 1Divisin f General Surgery, Department f Surgery, American University f Beirut Medical Center, Beirut, Lebann Intrductin: Several studies have recmmended clsure f jejunjejunstmy defect (JJD) a…
P (133) ASSESSMENT F PHYSICAL FITNESS AFTER BARIATRIC SURGERY AND ITS ASSCIATIN WITH PRTEIN INTAKE AND TYPE F VITAMIN D SUPPLEMENTATIN Medical Management f Bariatric Patients H.j.M. M. Smelt1, S. Puwels2, A. Celik3, A. Gupta4, J.F Smulders1 1Catharina Hspital Eindhven, 5623 Ej Eindhven, Netherlands, 2Franciscus Gasthuis & Vlietland, Rtterdam/Schiedam, Netherlands, 3Metablic Surgery Clinic, Sisli,…
P (134) MBILITY PRBLEMS AND WEIGHT REGAIN BY MISDIAGNSED LIPEDEMIA AFTER BARIATRIC SURGERY: A CASE REPRT ILLUSTRATING MEDICAL AND LEGAL ASPECTS Plastic Surgery After Weight Lss H.J.M. M. Smelt1, S. Puwels1, M.M. Hgbergen1, J.F. Smulders1 1Department f Surgery Catharina Hspital, Eindhven, Netherlands Lipedema is a chrnic prgressive disrder, characterized by abnrmal distributin f subcutaneus adipse…
P (135) THE INFLUENCE F DIFFERENT VITAMIN D SUPPLEMENTATIN REGIMES N VITAMIN D, CALCIUM AND PARATHYRID HRMNE AFTER BARIATRIC SURGERY Medical Management f Bariatric Patients H.J.M. Smelt1, Dr. S. Puwels1, J.F. Smulders1 1Department f Surgery Catharina Hspital, Eindhven, Netherlands Backgrund: Vitamin D plays a key rle in calcium balance and frmatin f bne structure. Lw vitamin D are assciated with …
P (136) IMPACT F FAMILY PREDISPSITIN FR BESITY N BARIATRIC UTCME Basic Science And Research In Bariatric Surgery G. Seifert1, J. Fink1, C. Lässle1, G. Marjanvic1 1Medical Center University f Freiburg, D-79106 Freiburg, Germany Backgrund: Increasing evidence shws the impact f maternal and paternal besity n the next generatin, and intergeneratinal metablic prgramming is a grwing field within epigen…
P (137) THE INFLUENCE F HELICBACTER PYLRI INFECTIN N GASTR-INTESTINAL SYMPTMS AND CMPLICATINS IN BARIATRIC SURGERY PATIENTS: A SYSTEMATIC REVIEW AND META-ANALYSIS Pst-perative Cmplicatins H.J.M. Smelt1, J.F. Smulders1, LPL Gilissen1, M. Said1, S. Ugale1, S.Puwels1 1Department f Surgery Catharina Hspital , Eindhven, Netherlands Intrductin: A numerus amunt f papers have discussed the imprtance f pr…
P (138) EFFECT N VITAMIN B12 N NEURPATHY IN PERNICIUS ANEMIA TREATED WITH FLIC ACID SUPPLEMENTATIN: A CASE REPRT Medical Management f Bariatric Patients H.J.M. Smelt1, S. Puwels1, M. Said1, J.F. Smulders1 1Department f Surgery Catharina Hspital Eindhven, Eindhven, Netherlands Intrductin: 43-year ld wman underwent a laparscpic Rux-en-Y gastric bypass fr mrbid besity. At the regular check-up 2 year…
P (139) EFFECT F MRBID BESITY N PRGRESSIN F CHRNIC ESPHAGITIS IN EXPERIMENTAL MDEL F BARRETT’S ESPHAGUS. HARMFUL EFFECT F FAT-RICH DIET. Basic Science And Research In Bariatric Surgery M. Wierdak1, M. Magierwski1, K. Magierwska1, M. Hubalewska-Mazgaj1, D. Wjcik1, M. Surmiak1, M.Pedziwiatr1, P. Majr1, M. Wyscki1, T. Brzzwski1 1Jagiellnian University Medical Cllege, Krakw, Pland Intrductin: The vis…
P (140) CRRELATINS F DUPPING SYNDRME IN PATIENTS UNDERGING SURGERY BARIATRIACA A HSPITAL IN SÃ LUÍS, MARANHÃ, BRAZIL Nutritin After Bariatric Surgery E.N. MENDES1, R. SBRINH1, K. FERREIRA1, T. RIBEIR1 1Hspital Sã Dmings, sa luis, Brasil Intrductin: besity is a multifactrial disease that is reaching epidemic prprtins, with this increase, als grew the demand by perfrming bariatric surgeries. After …
P (141) VERVIEW F BARIATRIC SURGERY IN THE UNITED KINGDM Primary Care And The Bariatric Surgery Patient . Mussa1, M. Ardissian1, P. Ziprin1, . Khan2, S. Purkayastha1 1Imperial Cllege, Lndn, United Kingdm, 2St Gerge’s Hspital, Lndn, United Kingdm Intrductin: Bariatric surgery is becming a mre widespread treatment fr besity and has demnstrated dramatic pst-perative weight lss. Aim: The bjective f t…
P (142) CCUPATINAL HEALTH PRGRAM: INITIAL EXPERIENCE WITH THE BARIATRIC SURGERY IN A PRIVATE HSPITAL Quality In Bariatric Surgery C. De Luca1, F. Franca1, P. Pires1, C. Minanni1, T. Fernandes1, C. Alasmar1, C. Czer1, A.Carreira1 1Private Hspital , Sã Paul, Brazil ccupatinal Health Prgram: Initial experience with the Bariatric Surgery in a Private Hspital De Luca Claudi, Franca Fabiana, Pires Paul…
P (143) IMPACT F WEIGHT LSS N THE PERCEPTIN F THE BDY IMAGE F BARIATRIC PATIENTS Integrated Health/Multidisciplinary Care G. Alvarez1, C.M.B. DE MRAES2, D.S. De Mura2, N.M. Hernandez2, R.P. Antniazzi2, A.C.MACHAD1 1Federal University f Santa Maria, Santa Maria, Brazil, 2Franciscana University, , Intrductin: besity is a chrnic disease f metablic and genetic rigin characterized by the accumulatin f…
P (144) ENDTHELIAL FUNCTIN F PATIENTS WITH MRBID BESITY SUBMITTED T RUXEN- Y GASTRIC BYPASS WITH AND WITHUT BSTRUCTIVE SLEEP APNEA HYPPNEA SYNDRME Integrated Health/Multidisciplinary Care G. Alvarez1, A.C. De Assunça Machad1, A.M.V. Da Silva1, C.C. Mttin2, L.U. Signri1 1Federal University f Santa Maria, Santa Maria, Brazil, 2Pntificia University Cathlic f Ri Grande d Sul, Prt Alegre, Brazil Intrd…
P (145) EVALUATING THE USE F LAPARSCPIC STAPLES IN BARIATRIC SURGERY: CASE CNTRL STUDY F 100 PATIENTS Technlgy And Bariatric Surgery C. Guixe1, H. Cñman1 1Cenclap, Santiag, Chile, 2Clínica Bicentenari , Santiag, Chile Purpse: In this study, we assessed feasibility, cmplicatins, safety and time efficiency using the laparscpic staples End LC (Frankenman) and its cmparative with the brands in the Ch…
P (146) EFFICACY F REMIFENTANIL IN LW DSES FR THE MANAGEMENT F ACUTE PSTPERATIVE PAIN IN BARIATRIC SURGERY. A NVEL ANALGESIC TECHNIQUE. Anaesthesia And Bariatric Surgery M. Astrga1, A. Camusseigth1, A. Lill1, R. Urtubia, . Martinez1, J. Prcell1 1Department f Anesthesia, Clínica Vespuci, Santiag, Chile Every time yu face an bese patient, multiple challenges arise, ne f them is the analgesic manage…
P (147) MDIFICATIN F GASTRIC BYPASS SURGERY New (Nn Standard) Surgical Techniques A. Mitsinskaia1 1The L.g. Sklv Memrial Hspital 122, St. Petersburg, Russian Federatin Intrductin: LRYGB remains the “gld standard” fr the treatment f metablic syndrme, but there are nt always gd results. Aim: Cmpare the efficiency f standard LRYGB with the prpsed mdificatin (LMRYGB). Materials and methds: Frmed a 2 …
P (148) MATRIX METALLPRTEINASES: A PSSIBLE NEW MARKER F THE EFFECTIVENESS F BARIATRIC SURGERY Basic Science And Research In Bariatric Surgery R. Mirica1, M. Inescu1, A. Mirica3, . Ginghina1, R. Isifescu1, A. Rsca2, L. Gaman2, B.Marinescu4, N.Irdache1, L. Zagrean2 1Emergency Hspital Saint Jhn, Bucharest, Rmania, Bucharest, Rmania, 2University f Medicine and Pharmacy Carl Davila, Bucharest, Buchare…
P (149) A CASE REPRT F HYPERAMMNEMIC ENCEPHALPATHY WITH HEPATIC FIBRSIS FLLWING GASTRIC BYPASS SURGERY Yung IFS Sessin Ta-Ta Zhang1, Xiang-Wen Zhang1, G. Zu1, Qiu-Ping Cai1, Wen-Bin Li1, Gu-Hua Zha1, Huai- Zhu Liang1 1Dalian Municipal Central Hspital Affiliated f Dalian Medical University, Da Lian, China Backgrund: Wrldwide, the cmplicatin f hyperammnemic encephalpathy with hepatic fibrsis fllwin…
P (150) A RETRSPECTIVE STUDY F PERIPERATIVE VENTILATIN IN BESE PATIENTS UNDERGING LAPARSCPIC SLEEVE GASTRPLASTY Anaesthesia And Bariatric Surgery Q. Yu1, P. Wu1, W. Liang1 1Anesthesia Department, Huashan Hspital, Fudan University, Shanghai, China Backgrund: T identify the effects f tidal vlume (VT) n respiratry mechanics and pulmnary cmplicatins in bese patients underging laparscpic sleeve gastrp…
P (151) THE LNG-TERM EFFECT F SLEEVE GASTRECTMY N EATING BEHAVIR AND WEIGHT LSS Psychlgy And Bariatric Surgery - Pre And Pst-p Challenges S. Yildiz1, H. Altun1, B. Batman1, N. Celiksydan1 1Liv Hspital Ulus, Istanbul, Turkey The lng-term effect f sleeve gastrectmy n eating behavir and weight lss Intrductin: Sleeve gastrectmy decreases the vlume f stmach and reduces ghrelin hrmne secretin. It is th…
P (152) THE UTILIZATIN F DIGITAL HEALTH AND MESSAGING APPLICATINS IN THE PRACTICE F MIDDLE EAST AND NRTH AFRICA BARIATRIC SURGENS Technlgy And Bariatric Surgery M. Minhem1, M. Bardus2, T. Fuani1, B. Safadi1 1Department f Surgery, Department f Surgery, American University f Beirut Medical Center, Beirut, Lebann, 2Department f Health Prmtin and Cmmunity Health, American University f Beirut, Beirut,…
P (153) IS SLEEVE GASTRECTMY FEASIBLE IN AN UTPATIENT / DAY SURGERY CNCEPT? RESULTS F A PILT STUDY Sleeve Gastrectmy . Elzaidi1 1Knappschaftskrankenhaus Recklinghausen, Recklinghausen 45657, Germany .Elzaidi,, A.Gergiev, V.Christgiani, , R.Riege, JC.Halter,R Dukvska,M.de la Cruz,M. Raed,M.Büsing Intrductin: Bariatric interventins are generally perfrmed in full inpatient settings in Germany with a…
P (154) GASTRIC MUCSAL CHANGES AND GHRELIN TISSUE EXPRESSIN AND THEIR RELATIN T WEIGHT REDUCTIN AFTER SLEEVE GASTRECTMY Sleeve Gastrectmy S. Mahmud1, W. mar1, A. Fadaly1, E. Abdallah1, W. Elkashef1 1Faculty f Medicine, Mansura University, Mansura, Egypt, Mansura, Egypt Backgrund & aim: Weight lss after laparscpic sleeve gastrectmy (LSG) is usually attributed t the vlume restrictive effect f the p…
P (155) EFFECTIVENESS AND SAFETY F SLEEVE GASTRECTMY IN PATIENTS LDER THAN 65 YEARS Bariatric Surgery In The ver 65’s . Elzaidi1 1Knappschaftskrankenhaus Recklinghausen, Recklinghausen 45657, Germany .Elzaidi, V.Christgiani, K.Kremer, R.Riege, JC.Halter,M.Raed,M.Büsing Intrductin: Bariatric Surgery has been prven t be the nly effective lng term treatment f mrbid besity. With increasing life expec…
P (156) DUDENAL-JEJUNAL BYPASS SURGERY STIMULATES THE EXPRESSINS F HEPATIC SIRTUIN1 AND 3 AND HYPTHALAMIC SIRTUIN1 Basic Science And Research In Bariatric Surgery S.H. Jang1, J.Y. Kang2, K.S. Park2, Y.K. Se3, T. Kyung Ha1, Eunyung Ha2 1Department f General Surgery, Cllege f Medicine, Hanyang University, Seul, Republic f Krea, 2Department f Bichemistry, Schl f Medicine, Keimyung University, Daegu,…
P (157) THE PREDICTIVE SCRING SYSTEM T PREDICT THE ABILITY T ACHIEVE SUCCESSFUL 50% EXCESSIVE BDY WEIGHT LSS AT 6 MNTHS AFTER LAPARSCPIC SLEEVE GASTRECTMY Sleeve Gastrectmy Yi-Wen Lin1, Jian-han Chen1, Chung-Yen Chen1, Hui-Ming Lee1, Ming-Shian Tsai1 1EDa Hspital, Kahsiung City, Taiwan Purpse: ur study aims t develp a scring system t predict the ability t achieve 50% Excessive bdy weight lss (EBW…
P (158) WEIGHT LSS AND FLLW UP UTCMES IN AN ADLESCENT CHRT AFTER BARIATRIC SURGERY IN A SINGLE INSTITUTIN Bariatric Surgery In Children, Adlescents And Yung Adults R. Mre1 1besity Surgery Brisbane, Brisbane, Australia Backgrund : The aim was t review weight lss and fllw up in a chrt f adlescents that had undergne primary sleeve gastrectmy by a single surgen in a single institutin. T date there is…
P (159) THE DIFFERENCE IN DAILY INTAKE BETWEEN PATIENTS WITH ADEQUATE AND INADEQUATE WEIGHT LSS AFTER LAPARSCPIC SLEEVE GASTRECTMY. Nutritin After Bariatric Surgery C. Huang1, Jian-han Chen1, Chung-Yen Chen1, Hui-Ming Lee1, Yi-Chen Lee1, Ming-Shian Tsai1 1EDa Hspital, Kahsiung City, Taiwan Purpse: ur study aims t identify the difference in daily intake calries and dietary cntent between patients …
P (160) THE CMPLICATINS F BANDED SLEEVE GASTRECTMY Sleeve Gastrectmy A.K. Cskun1 1Uhs Gulhane Schl f Medicine, Ankara, Turkey In the last years laparscpic sleeve gastrectmy became ppular in besity surgery with easy applicatin. But the cmplicatins f this prcedure such as sleeve dilatatin causing weight regain culd decrease the quality f life. Using a band arund sleeve is recmmended as an ptin fr s…
P (161) THE USE F INDCYANINE GREEN FR THE PREVENTIN F CLINICAL ANASTMTIC LEAKS IN BARIATRIC SURGERY Emergent Technlgy J.M. García1, R. Vilallnga2, J.M. Frt2, E. Caubet2, . López2, J.M. Balibrea2, M. Armengl2 1Hspital General Mateu rfila, Mahón Menrca, Spain, 2Hspital Universitari de la Vall d’Hebrn, Barcelna, Spain bjectives: The tw mst cmmnly used techniques in bariatric surgery are sleeve gastr…
P (162) THE EFFECT F BARIATRIC SURGERY N IRISIN, PREPTIN AND ADRPIN SERUM LEVELS IN HUMANS AFTER SIX AND TWELVE MNTHS Basic Science and research in Bariatric Surgery M. Gluck1, M. Wiewira2, J. Gluck3, J. Piecuch4 1Department f General and Bariatric Surgery, Zabrze, Pland, 2Department f General and Bariatric Surgery, Katwice, Pland, 3Clinical Department f Internal Diseases, Katwice, Pland Backgrun…
P (163) PREDICTIN F DIFFICULT AIRWAYS IN BESE PATIENTS UNDERGING LAPARSCPIC BARIATRIC SURGERY: RLE F ECHGRAPHY Anaesthesia And Bariatric Surgery P. Acet1, R. De Cicc1, C. Mdesti1, T. Sacc1, C. Calabrese1, F. D’Angel1, V. Perilli1, C. Lai2, M. Raffaelli1, L. Sllazzi1 1IRCCS A. Gemelli University Hspital Fundatin , Rme, Italy, 2Sapienza University, Rme, Italy Backgrund: Airway management in bese pa…
P (164) DE NV GASTRESPHAGEAL REFLUX IN BESE PATIENTS UNDERGING LAPARSCPIC SLEEVE GASTRECTMY: A PRSPECTIVE BSERVATINAL STUDY Sleeve Gastrectmy L.B. Rustm1, M. Minhem2, A. Sharara1, H. Rimmani1, A. Al Abbas2, R. Shayt1, H. Aridi2, D. Khatib2, Y.Shaib1, R. Alami2, B.Safadi2 1Divisin f Gastrenterlgy, Department f Internal Medicine, American University f Beirut Medical Center, Beirut, Lebann, 2Divisin…
P (165) RAL HEALTH STATUS F PATIENTS BEFRE AND AFTER BARIATRIC SURGERY Basic Science And Research In Bariatric Surgery A. Mahajna1, G. Weinberg2, L. Bilder2, J. Hrwitz2, M. Pupk2, E. Machtei2, A. Assalia1 1Department f General Surgery, Rambam Health Care Campus, Haifa, Israel, 2Department f Peridntlgy, Schl f Graduate Dentistry, Rambam Health Care Campus, Haifa, Israel Intrductin: In a recent rev…
P (166) LAPARSCPIC SLEEVE GASTRECTMY IN A DIABETIC MRBID BESE PATIENT WITH ESRD -A CASE REPRT. Type 2 Diabetes And Metablic Surgery Tien-Chu Sung1 1Eda Dachang Hspital, Kahsiung, Taiwan Backgrund / intrductin: Currently Bariatric Surgery is being cnsidered as the mst effective treatment t reduce weight and maintain weight lss fr the patients with serius besity. The besity patients with ESRD and u…
P (167) PRTEIN DEFICIENCY AFTER GASTRIC BYPASS: THE RLE F BYPASS LIMB LENGTH Gastric Bypass Prcedures Including Rux-En-Y Gastric Bypass (RYGB) And ne Anastmsis Gastric Bypass (AGB)/MGB J.J. Chu1, PhD. Wei Jei Lee2 1Central Clinic Hspital, Taipei City, Taiwan, 2Min Sheng General Hspital, Tayuan city, Taiwan Backgrund: Bariatric surgery, especial gastric bypass prcedure, is an effective therapy fr …
P (168) PREDICTRS F SUCCESSFUL WEIGHT LSS PST-BARIATRIC SURGERY AMNG BESE MALAYSIAN PATIENTS Integrated Health/Multidisciplinary Care F.H. Mazri1, R. Rajan2, S. Shahar1, N.R. Ksai2 1Schl f Healthcare Sciences, Faculty f Health Sciences, Universiti Kebangsaan Malaysia, Cheras, Malaysia, 2Department f Surgery, Universiti Kebangsaan Malaysia Medical Centre, Cheras, Malaysia Intrductin: There has bee…
P (169) PREPERATIVE WEIGHT LSS AND UCMES F BARIATRIC TREATMENT Yung IFS Sessin T. Stefura1, J. Drs1, A. Kacprzyk1, K. Chłpas1, L. Kaska2, K. Kaseja3, M. Waledziak4, P. Lech5, M.Michalik5, M. Pedziwiatr6,7, A. Budzynski6,7, P. Majr6,7 1Students’ Scientific Grup at 2nd Department f General Surgery, Jagiellnian University Medical Cllege, Kraków, Pland, 2Department f General, Endcrine and Transplant …
P (170) THE IMPACT F CMRBIDITIES N LNG-TERM EFFECT F BARIATRIC SURGERY Yung IFS Sessin A. Kacprzyk1, T. Stefura1, J. Drs1, K. Chłpas1, M. Janik2, M. Prczk-Stepaniak3, H.R. Hady4, M.Pedziwiatr5,6, A. Budzynski5,6, P. Majr5,6 1Students’ Scientific Grup at 2nd Department f General Surgery, Jagiellnian University Medical Cllege, Cracw, Pland, 2Department f General, nclgical, Metablic and Thracic Surg…
P (171) METABLIC SYNDRME THE FAT AND SKINNY CNDITIN IS THERE A SURGICAL CMMN UTCME? Surgery And Strategies Fr Lw BMI R. Lpez1 1Clinica Metablik, Peten, Guatemala Backgrund: Metablic syndrme(MS) is a cmplex multi factrial parameters and physipatlgical pathways that can lead t risk f cardivascular disease (CVD) and the develpment f Diabetes Mellitus cmplicatins (DM) Multiple definitins and criteria…
P (172) BSTRUCTIVE SLEEP APNEA SCREENING PRE-PERATIVELY WITH THE EPWRTHQUESTINNAIRE: IS IT WRTH IT…? Anaesthesia And Bariatric Surgery P. Vasas1, A. Gupta1, C. wers1, J. Finney1, K. Kirk1, A. Hussain1, S. Yeluri1, S. Balchandra1 1Dncaster Ryal Infirmary, Dncaster, United Kingdm Backgrund: The prevalence fr SA in the bariatric ppulatin has been reprted t be as high as 60–83%. The Epwrth Sleepiness…
P (173) LAPARSCPIC ADJUSTABLE GASTRIC BAND: LCAL EXPERIENCE AT GLASGW RYAL INFIRMARY Adjustable Gastric Banding H. Al-saadi1, A.Shafi1, C. Craig1 1Glasgw Ryal Infirmary, Glasgw, United Kingdm Laparscpic Adjustable Gastric Band lcal experience at Glasgw Ryal Infirmary Backgrund: Glbally, the prevalence f besity has dubled frm 1980 t 2008. Accrding t WH, in 2016 mre than 1.9 billin adults, 18 years…
P (174) RESULTS F FIRST 5 YEARS F SLEEVE GASTRECTMY Sleeve Gastrectmy H. Mlina1, R. lmed1, J. Vmel1 1Central Hspital f IPS, Asuncin, Paraguay bjective: T describe the results f first 5 years f laparscpic sleeve gastrectmy, the technique and P evlutin. It is analyzed the results f the first 112 cnsecutives cases at the Central Hspital f the Scial Security f Asuncin, Paraguay. Intrductin: The lapar…
P (175) PAIN MANAGEMENT IN BARIATRIC SURGERY Anaesthesia And Bariatric Surgery S.J.. De Dis1 1Cirubari, Zappan, Mexic Intrductin: Weight lss surgery is an effective grup f prcedures with a lw rate f cmplicatins, preventing r treating several cardivascular cmrbidities assciated with besity, pain management in the ptsperative needs special cnsideratin in this ppulatin. Pain management strategies ar…
P (176) INITIAL EXPERIENCE F THE NVEL STAPLER WITH PRE-ATTACHED SYNTHETIC TISSUE REINFRCEMENT, FR SLEEVE GASTRECTMY Sleeve Gastrectmy Y. Miyazaki1, K. Tanaka1, T. Takahashi1, Y. Kurkawa1, M. Yamasaki1, T.Makin1, K.Nakajima1, M.Mri1, Y.Dki1 1saka University Hspital, Suitashi, saka, Japan Backgrund: Laparscpic sleeve gastrectmy (LSG) is rapidly grwing in ppularity. In Japan, almst 500 cases f LSG h…
P (177) MANAGEMENT F FAILED SLEEVE GASTRECTMY- TREATMENT ALGRTHIM AND LITERATURE REVIEW Sleeve Gastrectmy M. Khetan1, P. Bhatia1, S. Kalhan1 1Sir Ganga Ram Hspital, New Delhi, India Intrductin: Lng-term weight regain is a feared cmplicatin f restrictive bariatric peratin. The Sleeve Gastrectmy (SG) is in its early stages as a primary bariatric surgery and lng-term data abut its efficacy remains l…
P (178) CHANGES IN LFACTIN SENSE AFTER LAPARSCPIC BARIATRIC SURGERY – PILT STUDY Yung IFS Sessin M. Pisarska1, N. Gajewska1, P. Tylec1, J. Wierzbicka1, K. Przeczek1, M. Wierdak1, M.Pedziwiatr1, A.Budzynski1, P. Majr1 1Jagiellnian University Medical Cllege, Krakw, Pland Intrductin: Bariatric surgery is an effective methd f treatment and is assciated with change in nutritinal habits in patients wit…
P (179) EFFICACY F LAPARSCPIC SLEEVE GASTRECTMY WITH R WITHUT LIRAGLUTIDE IN BESE PATIENTS Sleeve Gastrectmy U.Thakur1 1Pgimer, Chandigarh, India Efficacy f laparscpic sleeve gastrectmy with r withut liraglutide in bese patients Backgrund: Laparscpic sleeve gastrectmy (LSG) is getting increasingly ppular due t its technical austerity and fewer cmplicatins cmpared t ther bariatric surgeries. This …
P (180) IMPACT F AGE N LAPARSCPIC ADJUSTABLE GASTRIC BANDING INDUCED LNGTERM WEIGHT LSS Banded Prcedures T. Delk1, S. Senen2, I. Chapman2, J. Chishlm3, K. Lange2, L. Kw3 1University Hspital Basel, Basel, Switzerland, 2Discipline f Medicine and Natinal Health and Medical Research Cuncil f Australia (NHMRC) Centre f Research Excellence (CRE) in Translating Nutritinal Science t Gd Health, The Univer…
P (181) THIAMINE DEFICIENCY FLLWING SLEEVE GASTRECTMY Sleeve Gastrectmy A.K. Cskun1 1Uhs Gulhane Schl f Medicine, Ankara, Turkey Sleeve gastrectmy is a cmmn prcedure fr besity with lw learning curve in bariatric surgery. As there isn’t any by-pass r enterenterstmy, vitiamin deficiency isn’t usually expected related with absrbtin. Hwever vitamin deficiencies culd be seen with permenant vmiting and…
P (182) REVISINARY PRCEDURES AFTER SLEEVE GASTRECTMY – SYSTEMATIC REVIEW Banded Prcedures P. Małczak1,2, P. Majr1,2, M. Rubinkiewicz1, M. Wierdak1,2, M. Pedziwiatr1,2, A. Budzynski1,2 1Jagiellnian University Medical Cllege, Kraków, Pland, 2Centre fr Research, Training and Innvatin in Surgery (CERTAIN Surgery), Kraków, Pland Backgrund: The number f peple wh are underging bariatric surgery is cnsta…
P (183) ENDCRINE AND ABSRPTIVE INTESTINAL FUNCTIN IN PATIENTS AT TW YEARS F BARIATRIC SURGERY: MEGA LP VERSUS RUX-EN-Y GASTRIC BYPASS Gastric Bypass Prcedures Including Rux-En-Y Gastric Bypass (RYGB) And ne Anastmsis Gastric Bypass (AGB)/MGB D. De Bandt1, S. Czernichw1, Jean-Marc Chevallier1, J. Le Beyec-Le Bihan2, C. Carette1 1Hôpital Eurpéen Gerges Pmpidu, APHP, Paris, France, 2Hôpital PitiéSal…
P (184) CMBINED SURGERY: ABDMINPLASTY AND ABDMINAL SURGERY LAPARSCPIC IN NE SURGICAL TIME Plastic Surgery After Weight Lss S. Sánchez-Crder1,2, R. Vilallnga2, B. Cambier2, M. Mlinete1,2, R. Rriz2, A. Salazar2, J. Meza2 1Hspital de Igualada, Igualada, Spain, 2Hspital de BarcelnaSCIAS, Barcelna, Spain Intrductin: The cmbined surgery f several prcedures in a surgical time, generally plastic surgery …
P (185) LAPARSCPIC SLEEVE GASTRECTMY FR THE TREATMENT F PATIENTS WITH MASSIVE HERNIAS WITH LSS F DMAIN Hernia Surgery In The Bariatric Patient R. Vilallnga1, S. Sánchez-Crder1,2, M. Mlinete1,2, R. Rriz1, A. Salazar1, J. Meza1 1Hspital de BarcelnaSCIAS, Barcelna, Spain, 2Hspital de Igualada, Igualada, Spain Intrductin: The repair f a cmplex abdminal hernia has an imprtant mrbi-mrtality. We prpse l…
P (186) FACTRS AFFECTING LENGTH F STAY IN BARIATRIC SURGERY Pst-perative care Y. Devabalan1, M. Durand-Hill2, A. Chang1, S. Ramar1 1King’s Cllege Hspital, Welling, United Kingdm, 2Barnet Hspital, Barnet, England Backgrund: Length f stay represents a significant cst f Bariatric surgery. Given the finite resurces available in the Natinal Health Service, the aim f this study was t determine the fact…
P (187) THE PREVALENCE F VITAMIN B12 DEFICIENCY F PATIENTS AT 1 YEAR PST SLEEVE GASTRECTMY IN TAIWAN Nutritin After Bariatric Surgery Pei-fen Lee1, Shu-Chen Wei1, Hsiu-Yueh Su3, Weu Wang1,2 1Cmprehensive Weight Management Center, Taipei Medical University Hspital, Taipei City, Taiwan, 2Department f Surgery, Taipei Medical University Hspital, Taipei City, Taiwan, 3Divisin f Nutritin, Taipei Medica…
P (188) PREVALENCE AND RISK FACTRS ASSCIATED T BINGE EATING DISRDER IN PATIENTS FRM PUBLIC HSPITAL IN BRAZIL Pre-perative Management J. Sucupira1, E. Sants1, F.Maciel1, L. Diniz1, T.M. Net1, L.Nbrega1 1Private Clinic, Ja Pessa, Brazil Intrductin: besity is cnsidered a majr public health prblem due t its high prevalence, difficulty f cntrl and high rate f relapse. Frequency f binge eating disrder …
P (189) PRTAL VEIN THRMBSIS IN A PATIENT UNDERGNE A VERTICAL SLEEVE GASTRECTMY: A CASE REPRT Pst-perative Cmplicatins J. Sucupira1, E. Sants1, L. Nbrega1, T.M. Net1, E.Rcha Jr1 1Private Clinic, Ja Pessa, Brazil Intrductin: Prtal vein thrmbsis (PVT) is an bstructin f the prtal vein caused by a bld clt. PVT is cnsidered the main cause f extrahepatic prtal hypertensin in patients with nrmal liver. b…
P (191) MINI-GASTRIC BY-PASS AS A THERAPEUTIC ALTERNATIVE T A MRBIDLY BESE PATIENT WH HAS INTESTINAL RTATIN Gastric Bypass Prcedures Including Rux-En-Y Gastric Bypass (RYGB) And ne Anastmsis Gastric Bypass (AGB)/MGB J. Sucupira1, E. Sants1, L. Nbrega1, T.M. Net1, J.S. Net1, R. Medeirs1 1Private Clinic, Ja Pessa, Brazil Intrductin: An intestinal malrtatin is a cngenital abnrmality caused by an inc…
P (192) NUTRITINAL MANAGEMENT AND WEIGHT LSS TWARDS ENDSCPIC SLEEVE GASTRPLASTY (ESG) TECHNIQUE Nutritin After Bariatric Surgery J. Sucupira1, E. Sants1, L. Nbrega1, F. Maciel1, J.S. Net1, R. Medeirs1 1Private Clinic, Ja Pessa, Brazil Intrductin: Endscpic Sleeve Gastrplasty (ESG) using the verStitchTM Endscpic Suturing System reduces gastric lumen by putting it in a tube, simulating a vertical sl…
P (193) PARTICIPATIN IN AN INTERACTIVE RESHAPE BALLN PATIENT PRTAL IMPRVES AND EXTENDS WEIGHT LSS AFTER INTRAGASTRIC BALLN INSERTIN. Endscpic and Percutaneus Interventinal Prcedures S. Shikra, MD FACS1 1Harvard Medical Schl, Bstn, United States, 2Brigham and Wmen’s Hspital, Bstn, United States Sctt A. Shikra, MD, FACS, FASMBS. Brigham and Wmen’s Hspital, Bstn, Massachusetts, USA. Intrductin: Curr…
P (194) GASTR GASTRIC FISTULA AT NE ANASTMSIS GASTRIC BYPASS Gastric Bypass Prcedures Including Rux-En-Y Gastric Bypass (RYGB) And ne Anastmsis Gastric Bypass (AGB)/MGB J.L. Pérez1, F.J. Del Pin Prres1, A.L. Slaz1 1University La Ribera Hspital, Alzira, Valencia, Valencia, Spain bjectives: A gastrgastric fistula (GGF) is a cmmunicatin between reservir and gastric remnanent, is a rare cmplicatin at…
P (195) RATE F CNVERSIN FRM LAPARSCPIC SLEEVE GASTRECTMY T GASTRIC BYPASS FR REFLUX -10 YEAR EXPERIENCE AT A HIGH-VLUME BARIATRIC UNIT Revisinal Surgery M. Adebibe1, W. Lynn1, A. Gralczyk1, D. Ghsh1, M. Sharma1, R. Aguil1, S. Agrawal1, Y.Kak1, J. Ly1, K. Mannur1, K.Devalia1 1Hmertn Hspital, Lndn, United Kingdm Backgrund: Gastr-esphageal reflux disease is prevalent in the bese ppulatin amng ther c…
P (196) GASTRJEJUNAL STENSIS AFTER LAPARSCPIC RUX-EN-Y GASTRIC BYPASS: THE IMPACT N THE RESTRICTIN AT MEDIUM-TERM FLLW UP. Pst-perative Cmplicatins . Brasesc1, G. Brlle1, G. Muzi1, G. Premli1, J. Bella1, N. Zurbriggen1, F. Bulin1, E.Nacusse1, L.Canale1, A. Inmers1, V.Bttin1 1CMI, Ciudad Autnma De Buens Aires, Argentina Gastrjejunal stensis (GJA-S) is a cmmn cmplicatin after laparscpic Rux-en-Y ga…
P (197) INCIDENCE F LAPARSCPIC CHLECYSTECTMY PST BARIATRIC SURGERY Sleeve Gastrectmy S. Krivan1, A. Girga1, P. Kiritharamhan1, D. Whitelaw1, . Al-taan1 1Lutn And Dunstable University Hspital, Lutn, United Kingdm Backgrund: Majr risk factrs fr the develpment f chlelithiasis are besity and rapid weight lss. Patients after bariatric surgery are at increased risk fr gallstne frmatin and subsequent ch…
P (198) GASTRIC BYPASS PLUS RESECTIN F THE DISTAL EXCLUDED GASTRIC REMNANT Gastric Bypass Prcedures Including Rux-En-Y Gastric Bypass (RYGB) And ne Anastmsis Gastric Bypass (AGB)/MGB F. Pachec1,2, E. Biel1, H. Mlina1,2, F. Misan1,2, C. Cfré2 1Universidad De Cncepción, Cncepción, Chile, 2Clinica Sanatri Aleman, Cncepción, Chile Backgrund: Gastric bypass is the gld standard prcedure fr besity. When…
P (199) ACHALASIA/GERD AND BARIATRIC SURGERY : CARDIMITMY ASSCIATED T SLEEVE GASTRECTMY Sleeve Gastrectmy G. Ctta-Pereira1, G. Nahum1, M.V. Captrt2, G. David1, F. Japiaçú2, I. Fernandes1 1Hspital Quinta D’r , Ri de Janeir , Brazil, 2Privite Practice, Ri de Janeir , Brazil Backgrund: besity is a high prevalence disease assciated mrbidity and mrtality in the wrldwide. The surgical prcedures has bee…
P (200) THE MLECULAR CLCK IS REQUIRED FR THE GASTRIC BYPASS-INDUCED METABLIC EFFECTS Basic Science And Research In Bariatric Surgery Y. Ye1, M. Abu- El Haija1, Y. Sng1,2, M. Mkadem1 1University f Iwa, Iwa City , United States, 2China Medical University, Cllege f Pharmacy, Lianing, China Backgrund: We previusly demnstrated that energy and glucse hmestasis is regulated independently f each ther aft…
P (201) DISTAL GASTRIC BYPASS, A SURGICAL PTIN Gastric Bypass Prcedures Including Rux-En-Y Gastric Bypass (RYGB) And ne Anastmsis Gastric Bypass (AGB)/MGB Y. Thme1 Backgrund Weight lss failure ccurs in 20-35% f cases after bariatric surgical prcedures. Different Surgical ptins have been prpsed. bjectives T review ur data n the cnversin t distal gastric bypass DGB at multiple university-affiliated…
P (202) FASTING PRTCL FR THE PST-BARIATRIC SURGERY MUSLIM PATIENT DURING RAMADAN Pst-perative Care N.K. Zhng, Department f Surgery, Changi General Hspital, Singapre, A.Wng, Department f Surgery, Changi General Hspital, Singapre, N.Y.L Annalisa Department f Surgery, Changi General Hspital, Singapre Intrductin: Muslim patients wh have had bariatric surgery ften find themselves t high risk f dehydra…
P (203) BNE METABLISM FLLWING BARIATRIC SURGERY: MECHANISMS FR BNE LSS AND CLINICAL IMPLICATINS Pst-perative Cmplicatins T. Ben-Prat1, R. Elazary1, S. Sherf-Dagan2, A. Gldenshluger1, R. Brdie1, R. Harari1, N. Sakran2, Y. Mintz1, R.Weiss3 1HadassahHebrew University Medical Center, Jerusalem, Israel, 2Assuta Medical Center, Tel Aviv, Israel, 3Hebrew University, Jerusalem, Israel Backgrund: ne side …
P (204) CIGARETTE SMKING AND ITS IMPACT N WEIGHT LSS AFTER BARIATRIC SURGERY – A SINGLE CENTER, RETRSPECTIVE STUDY. Integrated Health/Multidisciplinary Care P. Kwalewski1, M. Janik1, M. Waledziak1, K. Pasnik1 1Military Institute f Medicine, Warsaw, Pland AIM: T present cigarette cnsumptin tendencies amng patients after bariatric surgery in a lng term fllw-up and t evaluate whether smking cessatin…
P (205) BARIATRIC SURGERY IN IMMUNCMPRMISED PATIENTS: UTCMES FRM NE YEAR FLLW-UP IN INDIAN PPULATIN. Basic Science And Research In Bariatric Surgery M. Khaitan1 1Clumbia Asia Hspital, Ahmedabad, India Backgrund: Recent Research evidences frm acrss the wrld indicate the usefulness f bariatric surgery in imprving the immunlgical c-mrbidities in patients with mrbid besity Aim: The aim f the study wa…
P (206) INTRA-GASTRIC BTX INJECTIN, AN AID FR WIGHT REDUCTIN IN BESE PATIENT IN CMBINATIN WITH DIET REGIME Endscpic and Percutaneus Interventinal Prcedures N. Mahgb1, M. Kamal2 1university f msul medical cllege, Msul, Iraq, 2hawler medical university, erbil, iraq Back grund/aim: besity is a medical cnditin in which excess bdy fat has accumulated t an extent that it may have an adverse effect n he…
P (207) THE MAINTENANCE F GASTRIC BAND – AN HISTRICAL CHRT STUDY Adjustable gastric banding Z. Perry1, S. Atias1, U. Netz1, S. Mizrahi1, L. Lantsberg1, E. Avinh1 1Srka University Medical Center, Beer-Sheva, Israel Intrductin: Bariatric peratins have prved as an effective measure fr weight reductin, but sme peratins fail after time. Lap gastric band has been a ppular prcedure that fell ut f favr, …
P (208) IS LSG THE PRCEDURE F CHICE IN THE SUPERBESE - A PRSPECTIVE STUDY IN 30 PATIENTS WITH BMI>50 Sleeve Gastrectmy A. Shrivastava1 1Aprv Hitech I Laparscpy Bariatrics. Gkuldas Hspital, Indre, India Intrductin: Bariatric surgery in the superbese BMI>50 is assciated with mre mrbidity and mrtality. LSG is safe and effective in this grup in terms f pstperative cmplicatins. Materials and Methds: 3…
P (209) GENERAL PRACTITINERS AND BARIATRIC SURGERY IN FRANCE: ARE THEY READY T FACE THE CHALLENGE? Medical Management f Bariatric Patients L. Palin1, F. Martini2, A. Lazzati1 1Chic Créteil, Paris, France, 2Hôpital Jseph Ducuing, Tuluse, France Intrductin: The epidemic f besity has determined an imprtant rise in ppularity fr bariatric surgery (BS) in France. The rle f general practitiners (GPs) in…
P (210) RESECTED GASTRIC VLUME HAS N INFLUENCE N EARLY WEIGHT LSS AFTER LAPARSCPIC SLEEVE GASTRECTMY Sleeve gastrectmy X. Du1, R. Lu, Jian-kun Hu, Z.Cheng 1West China Hspital, Sichuan University, Chengdu, China Backgrund: It is still undecided whether resected gastric vlume (RGV) is related t weight lss after laparscpic sleeve gastrectmy (LSG). bjectives: The aim f this study was t investigate th…
P (211) A CMPARATIVE STUDY F THE METABLIC EFFECTS F LSG AND LRYGB IN CHINESE DIABETES PATIENTS WITH BMI <35 KG/M2 Type 2 Diabetes And Metablic Surgery X. Du1, B-qiang Peng1, Z. Cheng1 1West China Hspital, Sichuan University, Chengdu, China Backgrund: The metablic effects f laparscpic sleeve gastrectmy (LSG) and laparscpic Rux-en-Y gastric bypass (LRYGB) in type 2 diabetes (T2D) patients wh d nt m…
P (212) LARGE HIATAL HERNIA AND SLEEVE GASTRECTMY: 30 CASES F SUCCESSFUL CNCMITANT REPAIR UTILIZING URINARY BLADDER MATRIX BILGICAL GRAFT REINFRCEMENT Hernia Surgery In The Bariatric Patient K. Sasse1, J. Gevrkian1, Jhn-Henry Lambin1, A. Mehta1, R. Lambin1, L. Peraza1, A. Gardner2, R. Afshar2 1University f Nevada Schl f Medicine, Ren, United States, 2Sasse Surgical Assciates, Ren, United States B…
P (213) RLE F SERTNIN HRMNE IN WEIGHT REGAIN AFTER SLEEVE GASTRECTMY Management f Weight Regain After Surgery A. Sabry1 1Alexandria Faculty f Medicine , Alexandria , Egypt Rle f sertnin hrmne in weight regain after sleeve gastrectmy Running title: Sertnin after sleeve gastrectmy Study design: prspective chrt study. Place and Duratin f Study: Department f Surgery, Alexandria Main University Hspita…
P (214) WHY SLEEVE GASTRECTMY CAN SMETIMES BE REVISED BY A REPEAT SLEEVE IN THE GULF REGIN? Revisinal Surgery . Alsanie1 1Health Medical Center, Alkhbar, Saudi Arabia Vertical Sleeve Gastrectmy has becme the mst ppular bariatric prcedure as a result f surgen and patient preference. There are questins in regards t the efficacy f the prcedure pst band surgery, gastric plicatin, VBG. Furthermre, the…
P (216) GENDER-RELATED ALTERATIN F SERUM URIC ACID AFTER LAPARSCPIC SLEEVE GASTRECTMY IN SEVERELY BESE PATIENTS: A 12-MNTH PRSPECTIVE FLLW-UP STUDY Sleeve Gastrectmy C. Zhu1,2, J. Ga1,2, F. Mei1,2, X. Wang1,2, L. Li1,2, D. Zhu3, S. Qu1,2 1Department f Endcrinlgy and Metablism, Shanghai Tenth Peple’s Hspital f Tngji University, Schl f Medicine, Shanghai 200072, China, Shanghai , China, 2Natinal Me…
P (217) BARIATRIC METABLIC SURGERY FR CHILDHD AND ADLESCENT BESITY: A SINGLE INSTITUTIN EXPERIENCE FRM 2010 THRUGH 2016 Bariatric Surgery In Children, Adlescents And Yung Adults M. Bhandari1, W. Mathur1, M. Fbi1, S. Ksta1 1Mhak Bariatrics And Rbtics, Indre, India Intrductin: The bjective f this study is t determine the number and utcmes in children and adlescents wh had BMS at ne institutin by a …
P (218) BANDED SLEEVE GASTRECTMY VS NE ANASTMTIC GASTRIC BYPASS: A RETRSPECTIVE CMPARATIVE STUDY F A CHRT F PATIENTS FRM 2011 Banded Prcedures M. Bhandari1, W. Mathur1, M. Fbi1, S. Ksta1, M. Reddy1 1Mhak Bariatrics And Rbtics, Indre, India Backgrund: Banded Sleeve Gastrectmy (BSG) and the MGB that have been reprted t minimize inadequate weight lss and significant weight regain were added t the ar…
P (219) RETRSPECTIVE CMPARATIVE STUDY F REVISIN PERATINS FR INADEQUATE WEIGHT LSS R WEIGHT REGAIN AFTER SLEEVE GASTRECTMY IN 74 PATIENTS Revisinal Surgery M. Bhandari1, W. Mathur1, M. Fbi1, M. Reddy1 1Mhak Bariatrics And Rbtics, Indre, India Backgrund: Three types f revisin peratins, re-sleeve, revisin t MGB and revisin t BGBP were perfrmed in 74 patients after the sleeve at MBRSC. We reprt in th…
P (220) THE INCIDENCE F T2DM IN PATIENTS PRESENTING FR BMS AT A TERTIARY BARIATRIC SURGERY CENTRE IN INDIA Type 2 Diabetes And Metablic Surgery M. Bhandari1, W. Mathur1, M. Fbi1, M. Bhandari1, A. Mishra1 1Mhak Bariatrics And Rbtics, Indre, India Intrductin: Diabetes is fast gaining the status f a ptential epidemic in India with mre than 62 millin (5%) diabetic individuals currently diagnsed with …
P(221) WEIGHT REGAIN AFTER LAPARSCPIC SLEEVE GASTRSTMY IS PART F THE NATURAL HISTRY F THE PERATIN Sleeve Gastrectmy M. Bhandari1, W. Mathur1, M. Fbi1, S. Ksta1, M. Reddy1 1Mhak Bariatrics And Rbtics, Indre, India Intrductin: The sleeve gastrectmy is plagued with prgressive weight regain after an initial significant weight lss.. The purpse f this study is t determine the pattern f weight lss and t…
P (222) THREE-PRT LAPARSCPIC SLEEVE GASTRECTMY FR MRBID BESITY Sleeve Gastrectmy V. Drakpuls1, A. Bakalis1, S. Vulgaris1, M.C. Papadpulu1, K. Btsakis1, S. Petsa- Puturi Sphia1, K.Sarafi1, V. Vugas1 1District General Hspital f Athens «Evangelisms», Athens, Greece Backgrund: Sleeve gastrectmy is traditinally perfrmed with the aid f 5 t 7 abdminal trcars. We aim t present ur experience cncerning lap…
P (223) HRMNAL RESPNSE F SLEEVE GASTRECTMY. DES THE SIZE F THE BUGIE HAVE AN INFLUENCE? Sleeve Gastrectmy B. Gnzal1, C. Rdríguez-ter, M. Camach, M. Garay, S. Fernández, I. Miñambres, I. Gómez, E. Ballester, C.Balague 1Hspital De La Santa Creu I Sant Pau, Barcelna, Spain Backgrund and Aims: Laparscpic vertical gastrectmy (LSG) is a grwing technique in recent decades fr the treatment f besity. Ther…
P (225) REMISSIN F T2DM AND ITS PREDICTRS AFTER LP DUDENJEJUNAL BYPASS WITH SLEEVE GASTRECTMY IN CHINESE PATIENTS WITH BMI <32.5 KG/M2 Type 2 Diabetes And Metablic Surgery H. Liang1 1The First Affiliated Hspital f Nanjing Medical University, Nanjing, China Backgrund: Lp dudenjejunal bypass with sleeve gastrectmy (LDJB-SG) is a simplified bilipancreatic diversin with dudenal switch. bjectives: Thi…
P (226) FIRST CASE REPRT F BILE LEAK FRM THE DUCT F LUSCHKA IN A PATIENT WITH MINI-GASTRIC BYPASS: THE CHALLENGE F MANAGEMENT Pst-perative Cmplicatins H. Abtar1 1Central Military Hspital, Beirut, Lebann Intrductin: The incidence f Bile duct injury after laparscpic chlecystectmy appraches 0.11%-1.4%. Ducts f Luschka are the secnd mst cmmn site f bile leaks. The rarity f these ducts with cases f an…
P (227) EVALUATIN F GIANT VENTRAL HERNIA REPAIR CMBINED WITH BARIATRIC SURGERY IN PATIENTS WITH MRBID BESITY. Hernia Surgery In The Bariatric Patient L. Frankinet1, E. Pelascini1, M. Adham1, G. Pncet1, M. Rbert1 1Hspices Civils De Lyn, University f Lyn 1, Lyn, France bjectives : Mst published studies favur the multi-step apprach f giant hernia repair, which cnsists in parietal surgery after achie…
P (228) PERIPERATIVE MRBIDITY IN A CENTER F EXCELLENCE Pst-perative Cmplicatins S. Chiappetta1, A. Crradi1, R. Weiner1 1Sana Klinikum ffenbach, ffenbach Am Main, Germany Periperative mrbidity in a center f excellence Backgrund: Safety is ne f the mst imprtant quality indicatr fr besity and metablic surgery. Analyzatin f the wn clinical data shuld be perfrmed regularly t ptimize clinical utcme f u…
P (229) BWEL BSTRUCTIN DUE T INTERNAL HERNIA AFTER LAPARSCPIC RUX EN Y BARIATRIC SURGERY Hernia Surgery In The Bariatric Patient M. Lrentziadis1, M.M.N. Heg1, A.M. Hussein1 1Imam Abdulrahman bin Faisal Hspital, Natinal Guard Health Affairs, Dammam, Saudi Arabia Intrductin: Laparscpic Rux en Y bariatric prcedures (LRYBP) - Bilipancreatic diversin (BPD), Rux en Y gastric bypass (RYGB) - are assciat…
P (230) CMPARISN F THE EFFECTS F SLEEVE GASTRECTMY AND GASTRIC BYPASS N METABLIC SYNDRME IN CHINESE MRBIDLY BESE PATIENTS Yung IFS Sessin X. Du1, B-qiang Peng1, Z. Cheng1, Xiang-hui Fu1, R. Lu1, Jian-kun Hu1 1West China Hspital, Sichuan University, Chengdu, China bjective: T cmpare the effectiveness f LSG and LGB in Chinese mrbidly bese patients with MS. Design: Patients wh underwent LGB r LSG su…
P (232) UR GASTRIC BALLN EXPERIENCE AS AN FFICE PRCEDURE Endscpic And Percutaneus Interventinal Prcedures E. Akkary1 1Akkary Surgery Center, Mrgantwn, United States bjective: This study aims at evaluating the safety and efficacy f the Gastric Balln as an utpatient ffice prcedure Methds: This was a retrspective analysis f prspectively cllected data. The study included 15 patients that had gastric …
P (233) GASTRPLEURAL FISTULA AFTER RUX-EN-Y GASTRIC BYPASS: A CASE REPRT (AND SMALL VERVIEW F TREATMENT PTINS) Pst-perative Cmplicatins W. Jnckheere1, P. Ptvlieghe2, F. Van Der Meersch2, K. Bterbergh2, B. Van Den Bssche2, M.Prtmans2, T.Vierendeels2, D.Van Der Fraenen2 1Vub/UZ Brussel, Jette, Belgium, 2ASZ, Aalst/Geraardsbergen/Wetteren, Belgium Backgrund/Intrductin: A rare cmplicatin after bariat…
P (234) MINIMISING ANGLE F HIS DISSECTIN CAN LEAD T LW RATE F SLEEVE GASTRECTMY CMPLICATINS – AN EVLUTIN F CHANGING PRACTICE Sleeve Gastrectmy D. Ghsh1, D. Patten1, Y. Kak1 1Hmertn University Hspital, Hmertn Rw, United Kingdm Intrductin: Laparscpic sleeve gastrectmy is the mst cmmn bariatric surgical prcedure ver last decade but the risk f majr cmplicatins hasn’t changed dramatically. Methd: We p…
P (235) ENDSCPIC MANAGEMENT PF GASTR-CLIC FISTULA FLLWING LEAK FRM LAPARSCPIC SLEEVE GASTRECTMY Pst-perative Cmplicatins W. Abbud1, B. Bishara1, S. khury1 1Rambam Healthcare Campus, Haifa, Israel Laparscpic sleeve gastrectmy (LSG) is a restrictive bariatric prcedure effective fr the management f mrbid besity. Staple line leak is the mst feared cmplicatin after LSG and can present early r late fll…
P (236) EMERGENCY PRESENTATIN F SPLEEN ASSCIATED CMPLICATIN AFTER LAPARSCPIC SLEEVE GASTRECTMY. Pst-perative Cmplicatins W. Abbud1, B. Bishara1, S. Khury1 1Rambam Healthcare Campus, Shefaamer, Israel Laparscpic sleeve gastrectmy (LSG) is a purely restrictive surgical prcedure effective fr the management f mrbid besity. Early pst perative cmplicatins include bleeding, staple line leak and develpme…
P (237) CST F BARIATRIC SURGERY VERSUS MEDICAL THERAPY FR DIABETES IN LESS SEVERE BESITY: FINDINGS FRM A RANDMIZED CNTRL TRIAL Yung IFS Sessin C.H. Tan1, S. Lw1, B.C. Tan1, D. Ng1, A. Cheng1 1Kh Teck Puat Hspital, Singapre, Singapre Backgrund: Bariatric surgery is reprtedly better than medical treatment clinically in patients with Type 2 Diabetes Mellitus(T2DM) and less severe besity. Hithert, th…
P (238) PRTMESENTERIC VEIN THRMBSIS IN BARIATRIC SURGERY Pst-perative Cmplicatins H. Alghamdi1 1Cllege f Medicine, Imam Abdulrahman Bin Faisal University , Alkhbar, Saudi Arabia Prtmesenteric vein thrmbsis (PMVT) is a rare reprted cmplicatin especially in the cmmnest bariatric prcedure(LSG). Defined as ttal r near-ttal bstructin f prtal vein (PV) by thrmbus frmatin which may extend t the liver r …
P (239) EXERCISE IN PATIENTS FLLWING BARIATRIC SURGERY: A META-ANALYSIS F RANDMIZED CNTRLLED TRIALS Exercise And Bariatric Surgery Z. Ren1, G. Lu2, T. Zhang1, Q. Xu1 1Nanjing Medical University, Nanjing, China, 2 the First Affiliated Hspital f Nanjing Medical University, Nanjing, China Backgrund: A significant prprtin f patients d nt experience satisfactry weight lss r metablic imprvements, despi…
P (240) THE IMPACTS F GASTRILESTMY RAT MDEL N GLUCAGN-LIKE PEPTIDE-1: A PRMISING MDEL T CNTRL TYPE 2 DIABETES MELLITUS Type 2 Diabetes And Metablic Surgery E. Sheikhbahaei1, S. Shahabi2 1Student Research Cmmittee, Schl f Medicine, Isfahan Iniversity f Medical Sicences , Isfahan, Iran, 2isfahan minimal invasive surgery and bariatric research center, isfahan, iran Backgrund: ne f the new current tr…
P (241) CNTRLLING BDY WEIGHT AND LIPID PRFILE BY GASTRILESTMY: AN EXPERIMENTAL RAT MDEL Yung IFS Sessin E. Sheikhbahaei1, S. Shahabi2 1Student Research Cmmittee, Schl f Medicine, Isfahan Iniversity f Medical Sicences, Isfahan, Iran, 2isfahan minimal invasive surgery and bariatric research center, isfahan, iran Intrductin: There is a direct crrelatin between develpment f besity and elevated lipid …
P (242) THE PREVALENCE F MUSCULSKELETAL INJURIES IN SURGENS Basic Science And Research In Bariatric Surgery S. Al-Sabah1, E. AlHaddad1, H. Khwaja1 1Kuwait University, Mesilla, Kuwait Backgrund: As the ppularity f bariatric surgery increases, effrts int imprving its patient safety and decreasing its invasiveness have als been n the rise. Hwever, with this shift twards minimal invasiveness, surgen …
P (244) EVALUATIN F NUTRITINAL STATUS PST LAPARSCPIC SLEEVE GASTRECTMY 5 YEARS UTCMES Nutritin After Bariatric Surgery S. Al-Sabah1, A. Al Mutawa1, A.K. Andersn1, M. Al-Mutawa1 1Kuwait University, Mesilla, Kuwait Intrductin: besity is cnsidered a public health prblem, and therefre came advancements in bariatric surgery. Laparscpic sleeve gastrectmy (LSG) had becme the mst perfrmed prcedure wrldwi…
P (245) FD IMAGE-INFLUENCED DECISIN-MAKING UNDER AMBIGUITY IN MRBID BESITY Psychlgy And Bariatric Surgery - Pre And Pst-p Challenges M. Lescher1, E. Wegmann2, P. Trtzke2, S. Müller2, N.M. Laskwski1, M. de Zwaan1, A.Müller1 1Hannver Medical Schl, Hanver, Germany, 2University DuisburgEssen, Duisburg, Germany Backgrund: Lately, the cncept f fd addictin has becme mre and mre scientifically imprtant. …
P (246) SAFETY AND SHRT –TERM UTCMES F THE MGB/AGB. UK MGB/AGB CLLABRATIVE PRJECT Gastric Bypass Prcedures Including RYGB And AGB/MGB A. Hussain1, S. El-Hasani, D. Kerrigan, S. Javed, C. Harper, J. Darrien, R. Singhal, A. Alhamdani, C. Parmer, S.Yeluri, M. Bssche 1Dncaster And Bassetlaw Teaching Hspitals, Dncaster, United Kingdm, 2Sheffield University, Sheffield, UK Backgrund: MGB/AGB is a new pe…
P (247) FIVE-YEAR RESULT F EFFICACY FR TYPE 2 DIABETES MELLITUS CNTRL BETWEEN LAPARSCPIC DUDENJEJUNAL BYPASS CMPARED WITH LAPARSCPIC RUXEN- Y GASTRIC BYPASS Type 2 Diabetes And Metablic Surgery H. Lee1, J. Lee1, D.J. Kim1 1The Cathlic Medical Center, Krea, Seul, Suth Krea Purpse: The mechanism by which bariatric surgery facilitates diabetic cntrl is still unknwn. Dudenjejunal bypass supprts the f…
P (248) PREDICTING AND PREVENTING NUTRITINAL DEFICIENCY AFTER MGB Gastric Bypass Prcedures Including RYGB And AGB/MGB G. Jammu1 1Jammu Hspital, Jalandhar, India Backgrund / Intrductin: MGB is rapidly grwing metablic and bariatric prcedure. It is a predminantly malabsrptive prcedure. It faces criticism by the peers fr its nutritinal aspect. bjectives: The aim f the study is t make aware f the pten…
P (249) QUALITY F LIFE THREE YEARS AFTER MINI GASTRIC BYPASS SURGERY Gastric Bypass Prcedures Including RYGB And AGB/MGB G. Jammu1 1Jammu Hspital, Jalandhar, India Intrductin: besity is a universal disease f epidemic prprtins and is increasing in prevalence. Mrbid besity alng with besity related diseases have a negative impact n the quality f life. Varius prcedures have evlved frm time t time in …
P (250) SINGLE INCISIN LAPARSCPIC SLEEVE GASTRECTMY: LESSNS LEARNED AFTER 1800 PATIENTS. Sleeve Gastrectmy P. Lainas1, H. Tranchart1, M. Gaillard1, C. Dammar1, N. Devaquet1, N. Schucair1, R. Curie1, R. Sarkis1, G.Di Giur1, G. Perlemuter2, I. Dagher1 1Department f Minimally Invasive Digestive Surgery, Antine Beclere Hspital, AP-HP, Clamart, Paris, France, 2Department f Gastrenterlgy, Antine Becler…
P (251) MATERNAL IMPACT AND PERINATAL UTCMES AFTER BARIATRIC SURGERY: ANALYSIS BASED N THE TYPES F SURGERY Fertility, Pregnancy And Bariatric Surgery A. Watanabe1, Y. Seki2, K. Un1, N. Mitsumri1, K. Kasama2, K. Yanaga1 1Jikei University Schl f Medicine, Minat-ku, Japan, 2Ytsuya Medical Cube, Chiyda-ku, Japaan Backgrund: Bariatric surgery is widely knwn t imprve pregnancy utcmes and has the risk f…
P (252) BARIATRIC SURGERY IN PATIENTS F CHRNIC LIVER DISEASE: UR EXPERIENCE Integrated Health/Multidisciplinary Care T. Mittal1, A. Nali1, A. Dey1, V. Malik1 1Sir Ganga Ram Hspital, New Delhi, India Backgrund: Nn alchlic fatty liver disease (NAFLD) is currently the mst cmmn chrnic liver disease. Because f high prevalence f NAFLD in bese ppulatin, the idea f weight reductin t treat NAFLD has recen…
P (253) PREPERATIVE MAXIMAL LIFETIME WEIGHT LSS IS A PREDICTR F WEIGHT LSS AT 3 YEARS F FLLW-UP AFTER BARIATRIC SURGERY Integrated Health/Multidisciplinary Care M. Minhem1, R. Alami1, T. Fuani1, D. Khatib1, B. Safadi1 1American University f Beirut Medical Center, Beirut, Lebann Intrductin: Bariatric surgery (BS) is the mst effective treatment fr mrbid besity but results as far as weight lss vary …
P (254) LAPARSCPIC SLEEVE GASTRECTMY AND GERD. Sleeve Gastrectmy S. Taha1 1Mediclinic Airprt Rad Hspital, Abu Dhabi, United Arab Emirates Data frm the published internatinal literature is reviewed t delineate the effect f laparscpic sleeve gastrectmy (LSG) n pre-existing gastr-esphageal reflux disease (GERD) as well as it’s rle in the develpment f new GERD symptms fllwing surgery with cmparisn f …
P (255) BARIATRIC MEDICAL TURISM: A LEBANESE CENTER EXPERIENCE Bariatric Surgery Turism T. Fuani1, M. Minhem1, R. Alami1, D. Khatib1, B. Safadi1 1American University f Beirut Medical Center, Beirut, Lebann Intrductin: The tpic f medical turism in bariatric surgery is cntrversial. Many criticize the negative aspect f medical turism due t mral, ethical, ecnmic, and health benefits cncerns. Hwever, …
P (256) CRRELATIN BETWEEN PREPERATIVE ENDSCPIC FINDINGS WITH REFLUX SYMPTM SCRE FR GASTRESPHAGEAL REFLUX DISEASE IN BARIATRIC PATIENTS Pre-perative Management A. BHAMBRI1, S. AGGARWAL1, V. AHUJA1 1All India Institute f Medical Sciences, NEW DELHI, New Delhi, India BACKGRUND: We studied Crrelatin between Reflux Symptm Scre(RSS) questinnaire(develped in Department f Gastrenterlgy AIIMS,New Delhi) a…
P (257) CMPARATIVE ANALYSIS IN UR EXPERIENCE F MENTPEXY FR SLEEVE GASTRECTMY PRCEDURE. Sleeve Gastrectmy T. marv1, E. Salimva1, N. Zeynalv1, N. Bayramv1 1Azerbaijan Medical University, Baku, Azerbaijan Aim f the study: Cmparative analyze the results f mentpexy applied t bese patients in sleeve gastrectmy prcedure. Material and methds: 120 bese patients have undergne a sleeve gastrectmy (stmach re…
P (258) VALIDATIN F THE ALTERABLE WEIGHT LSS METRIC IN MRBIDLY BESE PATIENTS UNDERGING GASTRIC BYPASS IN KREA Gastric Bypass Prcedures Including RYGB And AGB/MGB J.Y. Park1, Y.J. Kim2 1Kyunpk Natinal University Chilgk Hspital, Daegu, Suth Krea, 2Snchunhang University Seul Hspital, Seul, Suth Krea Backgrund: Percentage f excess weight lss (%EWL) is the mst cmmn metric used after bariatric surgery.…
P (259) EARLY MAJR CMPLICATINS AFTER BARIATRIC SURGERY FRM LIANING AREA F NRTH-EAST CHINA Gastric Plicatin Y. Wang1 1Furth Affiliated Hspital f China Medical University, Shenyang, China Abstract: Bariatric surgery in treating besity and type2 diabetes is ppularizing rapidly in China. Crrect preventin and recgnitin f periperatin-related perative cmplicatins is the premise f ensuring surgical safet…
P (260) PST-SURGICAL CLIFF AFTER BARIATRIC SURGERY: ACCUNTS F PATIENTS AND THEIR HEALTHCARE PRACTITINERS Psychlgy And Bariatric Surgery - Pre And Pst-p Challenges S. Jumbe1, J. Meyrick2, D. Harcurt2 1Barts & The Lndn Schl f Medicine and Dentistry, Queen Mary University f Lndn, Lndn, United Kingdm, 2University f the West f England, Bristl, United Kingdm Backgrund: The superirity f bariatric surger…
P (261) DELAY IN DIAGNSIS F INTERNAL HERNIA; A LIFE THREATENING EVENT Pst-perative Cmplicatins M. Shahdhar1, P. Chwbey1, A. Sharma1, R. Khullar1, V. Sni1, M.Baijal1 1Max Institute f Minimal Access ,Metablic and Bariatric Surgery , New Delhi, India BACKGRUND: Althugh Laparscpic Rux-en-Y Gastric Bypass (LRYGB) is ne f the mst frequently perfrmed and effective bariatric prcedures, it is assciated wi…
P (262) EARLY CMPUTED TMGRAPHY SCANNER AFTER LAPARSCPIC SLEEVE GASTRECTMY FR SEVERE BESITY: IS THERE AN INTEREST FR HIGH RISK PATIENTS? Pst-perative Cmplicatins P. Lainas1, C. Dammar1, R. Mikhael1, S. Maitre2, R. Sarkis1, G. Di Giur1, G. Dnatelli3, G. Perlemuter4, H.Tranchart1, I. Dagher1 1Department f Minimally Invasive Digestive Surgery, Antine Beclere Hspital, APHP, Clamart, Paris, France, 2De…
P (263) ETHICAL PRACTICES IN BARIATRIC SURGERY Quality In Bariatric Surgery M. Valeti1 1Cntinental Hspitals, Hyderabad, HYDERABAD, India, 2Asian Bariatrics, Hyderabad, India Bariatric and Metablic surgery is the mst happening surgery acrss the wrld tday. these prcedures have picked up in Asian cuntries t fr the last 15 years. there seems t be a stagnatin in these prcedures fr the last fur years i…
P (264) LAPARSCPIC MANAGEMENT F STENSIS AFTER SLEEVE GASTRECTMY BY CNVERSIN T RUX EN Y GASTRIC BYPASS Pst-perative Cmplicatins A. Vij1 1Dr Sunderlal Memrial Hspital, New Delhi, India Backgrund: Laparscpic Sleeve gastrectmy (LSG) has becme an increasingly ppular restrictive bariatric prcedure but with ptential majr cmplicatins. Here, we describe a case f early gastric stensis after LSG which was m…
P (265) THE EFFECT F LAPARSCPIC SLEEVE GASTRECTMY N SUBCLINICAL HYPTHYRIDISM IN PATIENTS WITH MRBID BESITY Basic Science And Research In Bariatric Surgery J. Zhu1, Y. Yang1, Y. Ma1 1East Hspital, Tngji University, Shanghai, China bjective: Subclinical hypthyridism (SCH) has ften been fund in patients with mrbid besity. T ur knwledge, we did nt find any literature which was related t the effect f …
P (266) INITIAL EXPERIENCE F LAPARSCPIC SLEEVE GASTRECTMY AT A SINGLE CENTRE Sleeve Gastrectmy A. Vij1 1Dr Sunderlal Memrial Hspital, New Delhi, India Aim: T evaluate the effects f laparscpic sleeve gastrectmy n excess weight lss and reslutin f c mrbidities in mrbidly bese patients. Methds: 70 patients underwent Laparscpic sleeve gastrectmy at Dr Sunderlal Memrial Hspital, New Delhi frm August 20…
P (267) INFLUENCE F BARIATRIC SURGERY N LIPID PRFILES Integrated Health/Multidisciplinary Care H. Shabana1, S. Salihhuddin2, C.J. ’Byle1 1Bn Securs Hspital, Crk, Ireland, 2University cllege f crk, Crk, Ireland Aim: T evaluate the effect f bariatric surgery n lipid prfiles. We studied changes in fasting chlesterl and lipid levels befre and at six mnths and twelve mnths after bariatric surgical int…
P (268) ACADEMIC RESEARCH DES NT MATCH UP T THE PUBLIC’S INTERESTS - RECENT TRENDS IN INTENSIVE BESITY TREATMENTS Primary Care And The Bariatric Surgery Patient Z. Sui1, B. Han2, J. Raman1, G. Marins1, A. Sartrett1 1Bariatric and Metablic Institute / The BMI Clinic, Duble Bay, Australia, 2The University f Melburne, Melburne, Australia Backgrund: The demand and utilizatin f intensive besity treatm…
P (269) CMPARISN F THE EFFICACY AND SAFETY F ADJUSTABLE VERSUS NN-ADJUSTABLE INTRAGASTRIC BALLNS: A LARGE INTERNATINAL MULTICENTER STUDY Endscpic And Percutaneus Interventinal Prcedures Z. Sui1, A. Sartrett1, A.C. Hff2, C. Teixeira3, G. Marins1, S.A. Barrichell3 1Bariatric and Metablic Institute / The BMI Clinic, Duble Bay, Australia, 2Angiskpe Endscpic Bariatric Therapies, Sã Jsé ds Camps, Brazi…
P (270) IS GREATER CURVATURE PLICATIN SAFE R EFFECTIVE PRCEDURE FR MID-TERM PERID? Gastric Plicatin Sang-Mn Han1, J. Seb Park1 1CHA University , Seul, Suth Krea Purpse: Laparscpic greater curvature plicatin (LGCP) is the new emerging surgical technique fr treating mrbid besity. Mid-term results f LGCP are scarce. Materials and Methds: We retrspectively reviewed prspectively cllected 20 patieents …
P (271) THE REASNS AND UTCMES FR BAND REMVAL DURING LNG-TERM PERID Revisinal Surgery Sang-Mn Han1, J. Seb Park1 1CHA University , Seul, Suth Krea Backgrund: Adjustable gastric banding (AGB) was cmmnly ppular restrictive bariatric prcedure in Krea. As with all surgical prcedure, cmplicatins can ccur in lng-term perid. The aim f ur study is t determine the reasns and utcmes f remval f gastric band …
P (272) THE FIRST CNSENSUS F CHILEAN BARIATRIC PSYCHLGISTS ABUT MENTAL HEALTH MANAGEMENT PRE AND PST BARIATRIC SURGERY. Psychlgy And Bariatric Surgery - Pre And Pst-p Challenges M.J. Leiva1, P. Díaz3, M. Cruz2, D. Mntt6, V. Assadi4, C. Barrs4, S. Crtés5, L. Marín5, C. Badilla7, K. Fuchs7 1Clínica Las Cndes, Santiag, Chile, 2Clínica Alemana, Santiag, Chile, 3Clínica Santa María, Santiag, Chile, 4R…
P (273) UTPATIENT SLEEVE GATRECTMY: IS THE BENEFIT/RISK RATI FAVRABLE? Sleeve Gastrectmy C. N.C. Sang1, J. Perinel1, E. Pelascini1, D. Delauney1, E. Disse2, M. Rbert1 1Eduard Herrit University Hspital, Lyn, France, 2Lyn Sud University Hspial, Lyn, France Backgrund: Whereas several studies have demnstrated the feasibility f ambulatry laparscpic sleeve gastrectmy (ALSG), mst f bariatric teams are r…
P (274) THE EFFECT F LAPARSCPIC TRANSIT BIPARTITIN N TYPE 2 DIABETES MELLITUS Type 2 Diabetes And Metablic Surgery T. Bilecik1, F. Karateke1, S. Çetinkünar1 1Adana City Training And Research Hspital, Adana, Turkey bjectives: Transit Bipartitin peratins started t becme ppular amng metablic surgery types and helps treating nt nly besity but als endcrinlgical diseases related t besity. The present s…
P (275) USE F APLL VERSTITCH DEVICE FR ENDSCPIC REVISIN F RUX-EN-Y GASTRIC BYPASS : THE IMPERIAL CLLEGE, LNDN EXPERIENCE Management f Weight Regain After Surgery D. Bansi1, M. Lpes1, J. Clark2, J. Cusins2, A. Ahmed2 1Department f Gastrenterlgy, Imperial Cllege , Lndn, United Kingdm, 2Department f Bariatric surgery, Imperial Cllege , Lndn, United Kingdm Intrductin: Rux-en-Y gastric bypass can achi…
P (276) BARIATRIC SURGERY UTCMES IN PATIENTS AGED 65 YEARS AND LDER: 3 YEARS RETRSPECTIVE STUDY Bariatric Surgery In The ver 65’s M. Kr1, M. Narwaria1, S. Patlia1, D. Mittal1, B. Murugan1, A. Jayachandran1 1Asian Bariatric Hspital, Ahmedabad, India Backgrund: Althugh mrbid besity rates in patients >r=65 years f age are increasing, few centers have reprted weight lss surgery utcmes in elderly pati…
P (277) A RANDMIZED CMPARISN BETWEEN STAPLE-LINE VERSEWING VERSUS N REINFRCEMENT DURING LAPARSCPIC VERTICAL SLEEVE GASTRECTMY Sleeve Gastrectmy . Taha1,2, M. Abdelaal1,2, M. Talaat2, M. Abzeid2 1Assiut University Hspital, Assiut, Egypt, 2verweight Clinics, Cair, Egypt Backgrund: Varieties f intraperative methds such as versewing f staple lines r ther reinfrcement prducts are used fr preventing th…
P (278) PST BARIATRIC SURGERY PLYNEURPATHY: GASTRIC BANDING VS. GASTRIC BYPASS Pst-perative Cmplicatins M. Riccò1, F. Tartamella2, G. Petracca2, V. Pattnieri2, A. Rmbli2, L. Vezzsi3, F. Rubichi2, F. Marchesi2 1Azienda Usl Di Reggi Emilia, Reggi Emilia, Italy, 2University f Parma, Department f Medicine and Surgery, Parma, Italy, 3University f Campania “Luigi Vanvitelli”, Department f Public Health…
P (279) PRESENT STATUS F BARIATRIC SURGERY IN PLAND (2016) Bariatric Registries M. Waledziak1, A. Rózanska-Waledziak2, P. Kwalewski1, M. Janik1, J. Bragszewski1, G. Bednarczyk4, K.Pasnik1, G. Wallner3, M. Matłk4 1Department f General, nclgical, Metablic and Thracic Surgery, Military Institute f Medicine, Warsaw, Pland, 22nd Department f bstetrics and Gyneclgy, Medical University f Warsaw, , Warsa…
P (280) LATE GASTRIC LEAK AND RESLUTIN WITH THE USE F ESPHAGEAL STENTS AND NAS-JEJUNAL NUTRITIN. CASE REPRT Endscpic And Percutaneus Interventinal Prcedures J. Castañeda1, P. Bautista1, M. Luis1 1Gastric Bypass Méxic, Zappan, Jalisc, Mexic Intrductin: The gastric sleeve is presented as the secnd prcedure mstly perfrmed in bariatric surgery, nly preceded by gastric bypass. The simplicity f the prc…
P(281) GASTRIC SLEEVE AND PSYCHLGICAL-NUTRITINAL ACCMPANIMENT AS A SAFE AND EFFECTIVE TREATMENT F BESITY IN ADLESCENTS IN A MULTIDISCIPLINARY TEAM IN MEXIC. Bariatric Surgery In Children, Adlescents And Yung Adults J. Castañeda1, P. Bautista1, L. Mntañ1 1Gastric Bypass Méxic, Zappan, Jalisc, Mexic Intrductin: Reprts frm 2017 n a glbal level indicate that 20% f children are classified as bese, whi…
P (282) VENTILATIN AND INTUBATIN IN BARIATRIC PATIENTS: CERVICAL CIRCUMFERENCE. Anaesthesia And Bariatric Surgery L.F.M. Perez1, J. Castañeda1, F. Escalante1 1Gastric Bypass Mexic , Zappan , Mexic The difficult endtracheal intubatin is defined as the ne that after 3 attempts r mre, r mre than 10 minutes f attempt t perfrm it, it fails. This ccurs in apprximately 1.5 - 8% f general anesthesia prce…
P (283) IMAGING IN CMPLICATED BARIATRIC PATIENTS Pst-perative Cmplicatins L.F.M. Perez1, S. Villa1, D. St1 1Gastric Bypass Mexic , Zappan , Mexic Intrductin: As it is established, dynamic studies with flrscpy and water-sluble cntrast medium will mark the bariatric prcedure and its crrect functining. The TAC-MC as well as the ecsngraphy are methds that will be used in patients where the evlutin ha…
P (284) GASTRIC BYPASS AS RELIABLE AND SAFE TREATMENT FR BESITY DYED. Malabsrptive Bariatric peratins L.F.M. Perez1, P. Bautista1, J. Castañeda1 1Gastric Bypass Mexic , Zappan , Mexic Intrductin: Mrbid besity is a public health prblem that has a serius impact n the ecnmy f cuntries, is assciated with premature mrtality, chrnic mrbidity (cardivascular disease, diabetes mellitus, systemic hypertens…
P (285) LAPARSCPIC MANAGEMENT F SEVERE REFLUX AFTER NE ANASTMSIS GASTRIC BYPASS BY BRAUN JEJUNJEJUNSTMY WITHUT CNVERSIN T RUX-EN-Y GASTRIC BYPASS… DES NT WRK!! Revisinal Surgery . Taha1, M. Abdelaal1 1Assiut University Hspital, Assiut, Egypt Backgrund: ne anastmsis Gastric bypass (AGB) is cnsidered as a ppular prcedure in the Middle East and Asia due t its relative simplicity and shrt learning cu…
P (286) REVISINAL SINGLE ANANSTMSIS GASTRIC BYPASS FR FAILED RESTRICTIVE PRCEDURES... NT RECMMENDED Revisinal Surgery . Taha1, M. Abdelaal1 1Assiut University Hspital, Assiut, Egypt Backgrund: Ten t 50% f patients wh received restrictive bariatric peratins may require reperatin fr unsatisfactry weight lss r weight regain. Failed restrictive prcedures are usually managed with cnversin t anther bar…
P (287) CLINICAL PATHWAYS T ACHIEVE PTIMUM SAFETY DURING BARIATRIC SURGERY IN PATIENT WITH MRBID BESITY AND MYAESTHENIA GRAVIS Anaesthesia And Bariatric Surgery R. Walimbe1, S. Patil1 1Apll Spectra Hspital, Pune, Pune, India Clinical Pathways T Achieve ptimum Safety During Bariatric Surgery In Patient With Mrbid besity And Myaesthenia Gravis Dr. Rashmi Deshmukh, Dr Sandeep Patil, JTS and Apll Spe…
P (288) GERMAN SINGLE CENTER PRSPECTIVE TRIAL: 4 YEAR RESULTS AFTER GASTRIC PLICATIN Gastric Plicatin D. Birk1, T. Reinkensmeier1 1Rkh Hspitals Bietigheim/ludwigsburg, Bietigheim, Germany Intrductin: Gastric Plicatin is nvel prcedure that entered the stage f bariatric surgery several years ag. After the prmising initial clinical results f the Talebpur this restrictive, ptentially reversible perat…
P (289) IMPRTANCE F SUPPRT MEETING IN WEIGHT LSS SUCCESS Pst-perative Care A. Singh1, M. Narwaria1 1Asian Bariatrics, Ahmedabad, Gujarat, India Backgrund: Patients pst bariatric surgery ften experience physical and psych-scial stress and difficulty in adjusting t the new lifestyle changes. Scial supprt activities may be assciated with increased weight lss after bariatric surgery. bjective: The bj…
P (290) CMMN VITAMIN DEFICIENCIES AFTER BARIATRIC SURGERY AND ITS NUTRITINAL MANAGEMENT. Nutritin After Bariatric Surgery A. Singh, M. Narwaria 1Asian Bariatrics, Ahmedabad, Gujarat, India Backgrund: Bariatric surgery fr lng-term treatment f besity and its assciated cmrbidities may lead t reduced fd intake, sub-ptimal dietary quality, altered digestin and absrptin and nn-adherence t supplementati…
P (291) UTCME F ENHANCED RECVERY (ERAS) PRTCL FR BARIATRIC SURGERY IN SUBSET F INDIAN PPULATIN Enhanced Recvery In Bariatric Surgery A. Bhardwaj1, R .Wadhawan1, H. Kumar1, M. Gupta1 1Frtis Hspital, Vasant Kunj, New Delhi, India, New Delhi, India Intrductin: ERAS is ften used t describe periperative care prgrams that have shwn t imprve utcmes after majr surgical prcedures. While ERAS was initially…
P (292) WEIGHT REGAIN AFTER BARIATRIC SURGERY- EXPERIENCE FRM 9954 INDIAN PATIENTS Basic Science And Research In Bariatric Surgery S. Baig1 1Belle Vue Clinic, Klkata, India Intrductin: Weight regain remains ne f the largest fears f bth patient and surgens in the lng-term. As the ppularizatin f bariatric surgery is cmpleting almst 3 decades, interest in the recidivism phenmenn is rising and reprts…
P(293) NINE-YEAR EXPERIENCE WITH LAPARSCPIC GASTRIC PLICATIN – A RETRSPECTIVE CHRT STUDY FRM A SINGLE CENTER IN GREECE Gastric Plicatin A. Pantelis1, P. Katralis1, N. Khilas2, D. Lapatsanis1 1Evaggelisms General Hspital f Athens, Athens, Greece, 2KAT General Hspital f Attica, Kifissia, Greece Backgrund: Gastric plicatin (GP) is an appealing restrictive prcedure, due t lwer csts and ptential rever…
P(294) NEURPSYCHLGICAL PARAMETERS F FD-SPECIFIC IMPULSIVITY BEFRE AND AFTER BARIATRIC SURGERY Psychlgy and bariatric surgery - pre and pst-p challenges L. Schafer1, R. Schmidt2, M. Brand3, A. Dietrich4, A. Hilbert5 1Liepzig University Medical Center , Liepzig, Germany, 2Department f General Physhlgy, Duisburg, Germany, 3Department f Surgery, Clinic fr Visceral , Liepzig, Germany Backgrund: Impuls…
P (295) DEMNSTRABLE CMRBIDITY RESLUTIN NE YEAR AFTER BARIATRIC SURGERY USING THE NEW ASMBS UTCME REPRTING STANDARDS Type 2 Diabetes And Metablic Surgery V. Mnpellier1, L. Kiman1, D. Swank1, I. Janssen1,2 1Nederlandse besitas Kliniek, Huis ter Heide, Netherlands, 2Qur besity Center, Dubai, United Arab Emirates Backgrund: T standardize reprting after bariatric surgery, the ASMBS develped a guidelin…
P (296) IS THE RAND-36 THE BEST HEALTH-RELATED QUALITY F LIFE QUESTINNAIRE IN BARIATRIC SURGERY? Quality In Bariatric Surgery C. de Vries1, V. Mnpellier2, S. Prinsen3, R. van Veen1, I. Janssen2,4, B. van Wagensveld4 1Department f Surgery, LVG West, Amsterdam, Netherlands, 2Nederlandse besitas Kliniek, Huis ter Heide, The Netherlands, 3Department f Epidemilgy and Bistatistics, EMG Institute fr Hea…
P (297) TW YEARS HEALTH RELATED QUALITY F LIFE IN GASTRIC SLEEVE PATIENTS Quality In Bariatric Surgery V. Mnpellier1, V. Vrwinde1,2, E. Smith2, M. van Stralen2, I. Janssen1,3 1Nederlandse besitas Kliniek, Huis ter Heide, Netherlands, 2Vu University, Faculty f Science, Department f Health Sciences and Amsterdam Public Health research institute, Amsterdam, Netherlands, 3QUR besity Center, Dubai, Un…
P (298) EFFECTIVENESS AND SAFETY F RUX-EN-Y GASTRIC BYPASS IN ELDERLY PATIENTS : A SYSTEMATIC REVIEW AND META-ANALYSIS. Bariatric Surgery In The ver 65’s P. Marczuk1,2, M. Kubisa1,2, M. Swiech1,2, M. Waledziak1, P. Kwalewski1, K. Pasnik1, M. Janik1 1Military Institute f Medicine in Warsaw, Warsaw, Pland, 2Medical University in Warsaw, Warsaw, Pland Backgrund: Lnger life expectancy has resulted in…
P (299) METABLIC DUDENAL SWITCH: THE LD IS NEW AGAIN Type 2 Diabetes And Metablic Surgery N.T. Kawahara1, C. Vicente1, L. Kawahara1, A. Kyaishi2, A. Jacm1 11, Sã Paul, Brazil, 21, Sã Paul, Brazil, 31, Sã Paul, Brazil, 42, Sã Paul, Brazil, 51, Sã Paul, Brazil Intrductin: The bilipancreatic diversin with dudenal switch (BPD/DS) is a highly effective bariatric surgery in lng-term fllw-up, regarding …
P (300) GASTRPLASTY WITH PARTIAL STMACH PLICATIN AND PSYCHLGICAL SUPPRT: A 1102-CASE 22YEARSEXPERIENCE. SHULD WE STILL USE SLEEVE AND BYPASS TECHNIQUES N2018? Emergent Technlgy J.Y. Le Gff1 1Trcader Hspital 18 Avenue De Friedland, PARIS, France Intrductin: Cmparisn f Gastrplasty with partial stmach plicatin’s results t the sleeve’s and bypass’ nes regarding slimming, mrbidity and mrtality. GPSP: …
P(301) INTRAGASTRIC BALLN RESULTS IN UR SERIES Endscpic And Percutaneus Interventinal Prcedures D. Thakkar1, N. DUKKIPATI1 1Livlife Hspitals, Hyderabad, India BJECTIVES: Bariatric surgery is ffered t thse wh are severe bese with c-mrbidities due t besity. Hwever, fr thse wh dn’t qualify fr surgery, endscpic balln placement culd be a gd alternative methd f weight lss. Aim f ur study was t see the …
P(302) REVISINAL SURGERY AFTER FAILED ADJUSTABLE GASTRIC BANDING: A MNCENTRIC ANALYSIS F 293 PATIENTS. Revisinal Surgery M. Trtta1, G. D’Alessandr1, G. Sarra1, G. Piscitelli1, G.M. Marinari1 1Humanitas Research Hspital, Milan, Italy INTRDUCTIN: Laparscpic Adjustable Gastric Banding (AGB), was ne f the mst perfrmed bariatric prcedures. Hwever, lng term fllw-up shwed high remval rates, fr insuffici…
P(303) IRAQI DIET PREPARATIN BEFRE BARIATRIC SURGERY Pre-perative Management Y. Zidan1, M. Al-Sharbaty1, I. Mhammed1 1Natinal Center f besity, Msul, Iraq Intrductin: Mst surgens advise patients t lse weight prir t bariatric surgery using different prgrams and frmulae which are different between cuntries with different prtcls and different patients’ cmpliance. bjectives: This study perfrmed t eval…
P(304) BARIATRIC SURGERY IN HIV PATIENTS: EXPERIENCE F AN BESITY REFERENCE CENTRE IN FRANCE Integrated Health/Multidisciplinary Care G. Purcher1, G. Peytavin,4, L. Schneider,2, S. Gallien2, G. Frce3, V. PURCHER2 1besity center, Institut Mntsuris, Paris, France, 2Infectius deseases, Pitie salpétriere Hspital, Paris, France, 3Franc britanique Hspital, , France, 4Bichat Hspital, Paris, France Backgr…
P(305) CMPARATIVE STUDY BETWEEN PEN AND LAPARSCPIC SLEEVE GASTRECTMY Sleeve Gastrectmy M. Al-sharbaty1, Y. Zidan1, I. Mhammed1 1Natinal Center f besity, Msul, Iraq Intrductin: Bth pen and laparscpic bariatric peratins are effective therapies fr mrbid besity and represent cmplementary state f the art prcedures accrding t ASMBS, but this may be un accepted nwadays. bjective: T assess the safety we …
P(306) GASTRIC BALLN IN MIXED BARIATRIC PRACTICE – RESULT AND FLLW UP Adjustable Gastric Banding A. Rahman1, B. Stavert1, K. Li1 1St Gerge Hspital, Gray street, Kgarah, Australia Backgrund: besity is cnsidered as the mst cmmn nutritinal disrder in western cuntries related t multiple mrbidity and mrtality. There are different ptins fr besity treatment including diet, behaviral therapy, medicatins,…
P(307) MANAGEMENT F WEIGHT REGAIN AND GASTRESPHAGEAL REFLUX AFTER RY GASTRIC BYPASS Revisinal Surgery H. Adi1 1King Salman Armed Frces Hspital, Tabuk, Saudi Arabia Backgrund: RY gastric bypass (RYGB) has been the chice fr management f gastresphageal reflux (GERD) in patients with mrbid besity. The challenge emerges when it develps after RYGB and assciated with regaining weight. Methds: We review …
P(308) MANAGEMENT F VENTRAL HERNIA IN MRBIDLY BESE PATIENTS Hernia Surgery In The Bariatric Patient H. Adi1 1King Salman Armed Frces Hspital, Tabuk, Saudi Arabia Backgrund: There is n cnsensus fr the management f ventral hernia. Therefre, apprpriate management f ventral hernia in mrbidly bese patients is nt straightfrward decisin. Methds: We are presenting ur prtcl fr appraching mrbidly bese pati…
311 P(309) BARIATRIC SURGERY IN SCHIZPHRENIC PATIENTS: TW YEARS FLLW UP AFTER SLEEVE GASTRECTMY Psychlgy And Bariatric Surgery - Pre And Pst-p Challenges R. Archid1 1University Hspital f Tuebingen, Tuebingen, Germany The prevalence f besity in psychiatric grup is increased when cmpared t mental healthy patients. Higher besity rates are basically cntributing t the higher relative risk fr cmrbiditi…
P(310) INTRA GASTRIC BALLN IN IRAQ SUCCESS R SATISFACTIN Endscpic And Percutaneus Interventinal Prcedures M. Al-sharbaty1, Y. Zidan1, S. Alsaffar1, N. Barazinji1, I. Mhammed1 1Natinal Center f besity, Msul, Iraq Intrductin: Tw third f Iraqi peple were verweight and bese, the placement f intragastric balln(IGB) cnstitutes an effective ,nnsurgical interventin t lse weight. bjective: This study was …
313 P(311) THE EFFECT F RAL INGESTIN F CASEIN PRTEIN VERSUS WHEY PRTEIN N APPETITE AND GLUCSE METABLISM AFTER GASTRIC BYPASS SURGERY Nutritin After Bariatric Surgery M. Van Den Brek1, L. JM De Heide1, M. Emus2, N. JGM Veeger3, B. HR Wlffenbuttel4, A.P Van Beek4 1Department f Internal Medicine, Medical Center Leeuwarden, Leeuwarden, Netherlands, 2Department f Surgery, Medical Center Leeuwarden, Le…
P(312) REVISINS AFTER PEN BARIATRIC PERATINS: FEASIBILITY AND UTCMES Revisinal Surgery H. Alshurafa1 1Prince Sultan Military Medical Hspital, Riyadh, Saudi Arabia Intrductin: Laparscpic revisinal bariatric surgeries are challenging peratins and specially after pen previus bariatric peratins. These peratins need high skills and experience as well as they are increasing in number. Aims: This study …
315 P(313) HIATUS DISSECTIN AND HIATUS HERNIA REPAIR IMPRVE THE UTCME F SLEEVE GASTRECTMY Sleeve Gastrectmy M. Elbanna1, A. Elghandur1, M. Abdelmneim1, . Fuad1 1Ain Shams University, Cair, Egypt Intrductin: Laparscpic sleeve gastrectmy (LSG) is the mst cmmnly perfrmed bariatric prcedure nwadays. It is generally safe and effective. Hwever, a higher incidence f hiatus hernia (HH) and gastresphageal…
P(314) NUTRITINAL UTCME F PATIENTS MANAGEMENT WITH ELBANNA MDIFIED BYPASS PRCEDURE (EMBP}: A NEW EMERGING PRCEDURE FR MRBID BESITY Malabsrptive Bariatric peratins A. Elbanna1 1Alazhar Schl f Medicine , Giza, Egypt Abstract: Nw bariatric surgery passes thrugh a plateau phase. Nutritinal utcme and fllw up f patients is a challenging prblem. Prtein macr. & micrelements deficiency mstly ccurs in the …
317 P(315) QL FLLWING REVISINAL BARIATRIC PRCEDURES IN A UK REFERRAL CENTRE Revisinal Surgery M. Sahlul1, U. Rahman1, P. Mistry1, M. Daskalakis1, M. Richardsn1, R. Singhal1 1Birmingham Heartlands Hspital, Birmingham, United Kingdm Backgrund: Revisinal surgery is a challenging but essential part f mdern bariatric practice. The mst cmmn revisinal peratin utilised is Laparascpic Gastric Bypass (LGBP…
P(316) RUX-EN-Y GASTRIC BYPASS: DES THE DIRECTIN F STAPLES MATTER? Gastric Bypass Prcedures Including RYGB And AGB/MGB M. Sahlul1, A. A. Tahrani1, M. Richardsn1, M. Daskalakis1, R. Singhal1 1Birmingham Heartlands Hspital, Birmingham, United Kingdm Intrductin: Mechanical gastr-intestinal anastmsis using stapler is a critical step in Laparscpic Rux-en- Y Gastric Bypass (RYGB). T date the effect f t…
P(318) PREPERTAIVE GASTRSCPY AND BARIATRIC SURGERY: IMPERATIVE R PTINAL Endscpic And Percutaneus Interventinal Prcedures Y. Mulla1, . Lyrs1, R. Sucher1, A. Dietrich1 11Department f Visceral, Transplant, Bariatric, Thracic and Vascular Surgery, University Hspital, Leipzig, Germany Intrductin: Bariatric surgery is the mst effective treatment f bese patients. The rle f preperative uppergastrintestin…
P(319) IS REINFRCEMENT SUTURING IS NECESSARY IN SLEEVE GASTRECTMY? Sleeve Gastrectmy T.V.Aktkmakyan1, A. Slmaz1, .B. Gulcicek1, S. Meriç1, A. Çelik1, F. Çelebi1, R. Kutanis1 1Bagcilar Training And Research Hspital, Istanbul, Turkey Intrductin: Laparscpic sleeve gastrectmy (LSG) is a ppular bariatric prcedure wrldwide with rising prevalence. Staple line leak and bleeding are the mst dangerus cmpli…
P(320) STAPLELESS LAPARSCPIC BAND-SEPARATED NE ANASTMSIS GASTRIC BYPASS AS ALTERNATIVE AND SAFER TECHNIQUE IN BARIATRIC SURGERY New (Nn Standard) Surgical Techniques . spanv2, G. Eleuv1, F. Bekmursinva1 1Astana Medical University, Astana, Kazakhstan, 2KF “University Medical Center”, Astana, Kazakhstan Backgrund: The stapleless gastric bypass is a new cst-saving ptin in bariatric surgery fr develp…
P(320) BENEFIT F SLEEVE GASTRECTMY IN THE PRE-DIABETIC PPULATIN: A PRSPECTIVE CHRT STUDY UTILISING RAL GLUCSE TLERANCE TESTING Type 2 Diabetes And Metablic Surgery . Zubair1, S. Baker1 1Nrth Queensland besity Surgery Centre, Twnsville, Australia Intrductin: The superirity f laparscpic sleeve gastrectmy (LSG) ver cnservative measures in the management f type-2-diabetes mellitus (T2DM) is well esta…
P(322) SLEEVE GASTRECTMY SEEMS T WRK BETTER IN “MALE” BESE PATIENTS: A STUDY N 128 PATIENTS Sleeve Gastrectmy S. Safari1, A. Tavsi2 1Firzgar General Hspital, Iran University f Medical Sciences, Tehran, Iran, 2Imam Khmeini Hspital Cmplex, Tehran University f Medical Sciences, Tehran, Iran Backgrund: Sleeve gastrectmy is the mst cmmn bariatric surgery wrldwide. Hwever, the predictrs f its successfu…
P(323) SLEEVE GASTRECTMY REMAINS AN EFFECTIVE BARIATRIC PRCEDURE- AN INDIAN EXPERIENCE F 208 CASES WITH 5 YEARS FLLW UP RESULTS Sleeve Gastrectmy A. Nasta1, R. Gel1, S. Vyas1, M. Gel1 1Wckhardt Hspitals, Mumbai, India Intrductin: Bariatric surgery has seen a sharp rise in India in the last tw decades. India is ne f the 10 mst bese natins f the wrld, and ranks secnd in number f type-2 diabetics. A…
P(324) RLE F BARIUM SWALLW FR HIATAL HERNIA DETECTIN PRIR T PRIMARY SLEEVE GASTRECTMY Sleeve Gastrectmy Ala’a Abubeih1, I. Mizrahi1, R. Grinbaum1, Y. Rachmut1, I. Greenstein1, Y. Pltkin1, N. Beglaibter1 1HadassahHebrew University Medical Center, Jerusalem, Israel Backgrund: Hiatal hernia (HH) is a cmmn finding amng the bariatric ppulatin. It impses varius degrees f difficulty in perfrming laparsc…
P(325) QL AFTER METABLIC SURGERY FR DIABETES MELLITUS Quality In Bariatric Surgery K. Matsushita1, S. Kitahama1, T. Mihara1, N. kada1, Y. Yamamt1, T. Mukai1, J. Hirnaka1, H. Sat1, Y.Tamri2, T. Takahashi1 1Chibune General Hspital, saka, Japan, 2Kbe University Graduate Schl f Medicine, Kbe, Japan Backgrund: There are many literatures regarding imprved QL after bariatric surgery. Hwever, there are n…
P(326) CNCMITANT BARIATRIC SURGERY AND INTRAPERITNEAL NLAY MESH REPAIR (IPM) FR VENTRAL HERNIA IN THE MRBIDLY BESE: LNG TERM RESULTS Hernia Surgery In The Bariatric Patient Dr. P Praveen Raj1, Dr Siddhartha Bhattacharya1, Dr S Saravana Kumar1 1Gem Hspital & Research Centre, Cimbatre, India Backgrund: besity is ne f the imprtant precipitating factrs fr primary and recurrent ventral hernias. Many p…
P(327) SYMPTM AT PRESENATIN FR BESITY PATIENTS WITH CLRECTAL CANCER Primary Care And The Bariatric Surgery Patient C. Arhi1, . Mussa1, P. Aylin1, A. Darzi1, S. Purkayastha1, P. Ziprin1 1Imperial Cllege Lndn, Lndn , United Kingdm Backgrund: As the besity epidemic wrsens, primary care physicians are mre likely t see bese patients with clrectal cancer. Investigatin f whether symptms differ accrding …
P(328) BARIATRIC TURISM – A RAPIDLY GRWING VENTURE Bariatric Surgery Turism N. Khandelwal1, J. Palep1 1Nanavati Super Speciality Hspital, Mumbai, India Intrductin: Medical turism is very cmmn in India, and bariatric surgery in India is rapidly becming ppular all ver the wrld. bjective: We present ur data n internatinal patients, especially in terms f fllw up pst Bariatric Surgery. Methds: We retr…
P(329) PRMISING METABLIC RESULTS WITH SLEEVE GASTRECTMY WITH DUDEN-JEJUNAL BYPASS New (Nn Standard) Surgical Techniques N. Khandelwal1, J. Palep1 1Nanavati Super Speciality Hspital, Mumbai, India Intrductin: Sleeve Gastrectmy with Duden Jejunal Bypass is a nvel bariatric prcedure with prmising results in terms f weight lss and metablic utcmes. bjective: We retrspectively analyzed ur data n SGDJB …
P(330) THE PRS RAINBW SCALE FR ASSESSING PST-BARIATRIC CNTUR DEFRMITIES Plastic Surgery After Weight Lss C. de Vries1, L. van den Berg2, V. Mnpellier3,4, M. Hgbergen2, A.M. Van der Mlen3,5, S. de Castr1, B. Van der Lei6 1Department f Surgery, LVG West, Amsterdam, the Netherlands, 2Department f Plastic Surgery, Catharina Hspital, Eindhven, The Netherlands , 3Department f Plastic Surgery, Sint Antn…
P(331) A REVIEW F WEIGHT LSS AND METABLIC RESLUTIN F 15 CASES F REVISIN F A LSG T SINGLE ANASTMSIS DUDEN-ILESTMY Revisinal Surgery H. Sheth1, M. Lakdwala1, S. Bagasrawala1 1Saifee Hspital , Mumbai, India Backgrund: Single anastmsis duden-ilestmy (SADI) is a mre recent prcedure which is usually reserved fr inadequate weight lss/weight re-gain after primary surgeries. A lp anastmsis with minimal t …
P(332) RE-SLEEVE GASTRECTMY AFTER PRIMARY SLEEVE GASTRECTMY FAILURE, MID AND LNG TERMS RESULTS Revisinal Surgery R. Girgi1, S. De Carli1, G. Cesana1, M. Uccelli1, F. Ciccarese1, R. Villa1, A. ldani1, A. Zenni1, G. Pli1, S. lmi1 1Pliclinic San Marc, Zingnia (BG), Italy Intrductin: Laparscpic sleeve gastrectmy (SG) has rapidly becme ne f the mst cmmnly used prcedures in bariatric surgery. Weight re…
P(333) T STUDY THE RLE F ABCD SCRE IN TYPE II DIABETIC PATIENTS UNDERGING BARIATRIC SURGERY. Type 2 Diabetes And Metablic Surgery P.S. NAIN1, A. Ahuja1, D.S. SHAL1 1Dayanand Medical Cllege And Hspital, Ludhiana, India Intrductin: Bariatric Surgery Is Recmmended As A Treatment ptin In Individual With Type Ii Dm & Bmi >35Kg/M2. Hwever Remissin f Diabetes Fllwing Bariatric Surgery Has Varied Frm 24%…
P(334) DES BARIATRIC SURGERY ACHIEVE SATISFACTRY RESULTS IN PATIENTS WITH FIBRMYALGIA SYNDRME (FMS)? Gastric Bypass Prcedures Including RYGB And AGB/MGB A. Mandal1, J. Finney1, K. Kirk1, C. wers1, P. Vasas1, A. Hussain1, S. Balchandra1, S. Yeluri1 1Dncaster Ryal Infirmary, Sheffield, United Kingdm Intrductin: Fibrmyalgia syndrme (FMS) is a chrnic debilitating cnditin that causes pain all ver the …
P(335) EVALUATING UTCME F A CHRT F REFERRED BESE PATIENTS T A CLINIC Bariatric Registries H. Mazenzadeh2, A. Kabir1, H. Mirzaei2, M. Salimi2 1Minimally Invasive Surgery Research Center, Iran University f Medical Sciences, Tehran, Iran, 2Erfan Hspital, Tehran, Iran Backgrund: As many ther waiting lists in ther surgeries, there are lts f patients waiting fr surgery and visit many surgens t select t…
P(336) USE F FLEY CATHETER IN TRCAR SITES MAY DECREASE THE INCIDENCE F TRCAR SITE HERNIA IN BARIATRIC AND METABLIC SURGERIES Hernia Surgery In The Bariatric Patient M. Kermansaravi1,2, A. Pazuki1,2 1Minimally Invasive Surgery Research Center, Iran University f Medical Sciences, Tehran, Iran, 2Center f Excellence f Eurpean Branch f Internatinal Federatin fr Surgery f besity, Tehran, Iran Intrducti…
P(337) SADIS AS METABLIC SURGERY IN EGYPTIANS Malabsrptive Bariatric peratins A.A. Mustafa1, T. Saed1, K. Sabry1 1Ain Shams Univerisity, Cair, Egypt Backgrund: Metablic surgery has been increasingly recgnized.Metablic disease patients,espcialy type II diabetics with any grade f besity are seeking lng term remissin .Male-absrptive prcedures are dcumented t prvide the highest and lngest remissin ra…
P(338) RBTIC VERSUS LAPARSCPIC RUX-EN-Y GASTRIC BYPASS: CMPARISN F SHRT-TERM SURGICAL UTCMES Gastric Bypass Prcedures Including RYGB And AGB/MGB A. Bedirli1, C. Buyukkasap1, A. Yavuz1 1Gazi University, Ankara, Turkey bjectives: Rux-en-Y gastric bypass (RYGB) is the mst cmmn and successful surgical weight-lss prcedure and RYGB perfrmed laparscpically remains the gld standard in bariatric surgery. …
P(339) VER 600 BARIATRIC PRCEDURES BY NE SURGEN IN FIVE YEARS, EXPERIENCE FRM ASIA Technlgy And Bariatric Surgery Z. Jie1, H. Yangzi2, W. Canghui3, J. Hayang3, Y. Zhayang4, S. Shahua5, L. Huanmei6, L. Yumeng6, W. Dan6, C.Zhe6, M. Hua1 1Chinajapan Friendship Hspital, Beijing , China, 2 Department f General Surgery, Zhengzhu Central Hspital, Zheng zhu, China, 3 Xingtai City Ninth Hspital, Xingtai ,…
P(340) CMPARISN F GASTRIC BANDING AND BAND PLICATIN FR THE TREATMENT F MRBID BESITY Adjustable Gastric Banding W. Wang1 1Taipei Medical University Hspital, Taipei, Taiwan Backgrund / Intrductin: Laparscpic adjustable gastric banding (LAGB) has shwn t have lwer efficiency fr weight lss and metablism ameliratin while laparscpic adjustable gastric banded plicatin (LAGBP), invlving an additinal plica…
P(341) ILEAL TRANSPSITIN A TRUE METABLIC PRCEDURE Type 2 Diabetes And Metablic Surgery A. Agrawal3 1Sevenhills Hspital, Mumbai, India, 2Apll Spectre Hspital, Mumbai, India, 3Hinduja Hspital, Mumbai, India INTRDUCTIN: Remissin f type 2 diabetes mellitus with metablic surgery is a field f active investigatin and develpment. Metablic and Bariatric surgery has emerged as a cst-effective strategy fr b…
P(342) ENDSCPIC SLEEVE GASTRPLASTY VERSUS INTRAGASTRIC BALLN: EFFICACY, DURABILITY AND SAFETY Gastric Plicatin L. Fayad1, A. Adam2, L.J. Cheskin2, D. Badurdeen1, C. Hill2, A. Agnihtri1, M. Dunlap1, M.A. Khashab1, A.N. Kall1, V.Kumbhari1 1Jhns Hpkins Medical Institutins, Baltimre, United States, 2Jhns Hpkins Blmberg Schl f Public Health, Baltimre, United States Backgrund: Intragastric balln (IGB) …
345 P(343) BDY CNTURING SURGERY; THE KEY T A BETTER WEIGHT MAINTENANCE? Plastic Surgery After Weight Lss L. Van Den Berg1, D. Versteegden1, M. van Himbeeck1, S. Nienhuijs1, M. Hgbergen1 1Catharina Hspital, Eindhven, Netherlands Backgrund: Bariatric surgery is the treatment fr mrbid besity and leads t significant weight lss. The weight lss leads t excess skin and causes functinal, physical and sci…
P(344) NVEL APPRACH FR VENTRAL HERNIA REPAIR IN BARIATRIC PATIENTS Hernia Surgery In The Bariatric Patient V. Shaw1, S. Shah2 1Vps Rckland Hspital, Delhi, Delhi, India, 2Max Smart Superspeciality, Delhi, India Abstract Hernia surgery is ne f the mst frequently perfrmed peratins in the wrld. Hwever, there is limited literature t guide an ideal repair fr mrbidly bese patient with ventral hernia. Th…
347 P(345) LIPID PRFILE IN PATIENTS AFTER SLEEVE GASTRECTMY Sleeve Gastrectmy S. Bagasrawala1, H. Sheth1, M. Lakdawala1 1Saifee Hspital, Mumbai, India Intrductin: besity is ne f the majr health prblems wrld ver. Dyslipidemia is a serius cmplicatin related t besity that is respnsible fr crnary and ther vascular events. Bariatric surgery has gained much mmentum in the last few years with Laparscpic…
P(346) SLEEVE GASTRECTMY IN THE SUTH PACIFIC: THE EFFECTS N WEIGHT LSS AND RESLUTIN F CMRBIDITIES. Sleeve Gastrectmy M.S. Buratti1 1Clinique Pafai , Papeete, French Plynesia Backgrund: Prevalence f stage 2 and 3 besity is particularly high in the Plynesian triangle. Sme authrs suggest that there is a genetic predispsitin t besity in this regin. ther authrs suggest that envirnmental factrs and dra…
349 P(347) WEIGHT AND PSYCHLGICAL CHANGES FLLWING BARIATRIC SURGERY: THE RLE F EATING BEHAVIUR Nutritin After Bariatric Surgery K. Subramaniam1, Wah-Yun Lw1, Peng-Chng Lau1, Kin-Fah Chin1, K. Chinna1, N.R. Ksai2, R. Rajan2, M.Taher2 1University f Malaya, Kuala Lumpur, Malaysia, 2Universiti Kebangsaan Malaysia, Bangi, Malaysia Intrductin: Pst-perative negative eating behaviurs are knwn negative pr…
P(348) KIDNEY FUNCTIN IN BESE PATIENTS Type 2 Diabetes And Metablic Surgery S. Bagasrawala1, H. Sheth1, M. Lakdawala1 1Saifee Hspital, Mumbai, India Intrductin: besity is a wrldwide health prblem nearing epidemic praprtins. Cardivascular disease, diabetes, dyslipidemia, hypertensin, and impaired renal parameters have been described as besityrelated c-mrbidities. There is hwever a scare its f dcum…
353 P(351) THE PIID-SPARING EFFECT F LIDCAINE INFUSIN IS INFERIR T THAT F ALTERNATIVE MULTIMDAL REGIMES IN PATIENTS UNDERGING PRIMARY LAPARSCPIC BARIATRIC SURGERY Anaesthesia And Bariatric Surgery F. Chin1, D. Milliken2, S. Sevastru1, A. Ziyad1 1Whittingtn Health NHS Trust, Lndn, United Kingdm, 2Ryal Free Lndn NHS Fundatin Trust, Lndn, United Kingdm Backgrund: piid cnsumptin is assciated with pst…
P(352) TIME T GLYCEMIC CNTRL -- AN BSERVATINAL STUDY F 3 DIFFERENT PERATINS Type 2 Diabetes And Metablic Surgery S. Puwels1, A. Celik2, E. Cagiltay3, S. Ugale4, I. Etikan5, D. Büyükbzkırlı2, Y.E. Kilic2 1Franciscus Gasthuis & Vlietland, Rtterdam, Netherlands, 2Metablic Surgery Clinic, Sisli, Istanbul , Turkey, 3Dept. f Endcrinlgy, GATA Haydarpasa Training & Research Hspital, , , 4Kirlskar Hspital…
355 P(353) CARDIVASCULAR HEMDYNAMIC CHANGES AFTER BARIATRIC SURGERY Anaesthesia And Bariatric Surgery S. Puwels1 1Franciscus Gasthuis & Vlietland, Rtterdam, Netherlands Intrductin: Cmpared t healthy individuals, bese patients have significantly higher systlic and diastlic bld pressure; mean arterial pressure, heart rate and cardiac utput. Aim f this study was t evaluate cardivascular hemdynamic c…
P(354) PATTERNS F LNG-TERM WEIGHT LSS AND THEIR DETERMINANTS IN BARIATRIC PATIENTS Exercise And Bariatric Surgery V. Vrwinde2, M. Van den Beuken1, V. Mnpellier2, I. Janssen2, I. Steenhuis1, M. Van Stralen1 1VU University, Amsterdam, Netherlands, 2Nederlandse besitas Kliniek (Dutch besity Clinic), Huis ter Heide, Netherlands Intrductin: Patterns f weight lss after bariatric surgery are variable am…
357 P(355) FRENCH TRANSLATIN AND LINGUISTIC VALIDATIN F A NEW PATIENT REPRTED UTCME INSTRUMENT : THE BDY Q. A DESCRIPTIN F THE PRCESS. Plastic Surgery After Weight Lss C. DECNINCK1, P. RILLN2, A. GERDM2, P. FSSEPREZ1, G. PIRSN1 1CHU UCL Namur , NAMUR, BELGIUM, 2UCL Wluwé, BRUSSELS, BELGIUM Intrductin : Bdycnturing surgery perfrmed fr csmetic purpses, r after weight lss, has the ptential t imprve …
P(356) MANAGEMENT F PSTBARIATRIC MEDIAL THIGH DEFRMITIES Plastic Surgery After Weight Lss C. DECNINCK1, G. PIRSN1, P. RILLN2, A. GERDM2, P. FSSEPREZ1 1CHU UCL Namur , NAMUR , BELGIUM, 2UCL Wluwe, BRUSSELS, BELGIUM Intrductin: Thigh defrmities are a very frequent mtive f cnsultatin after massive weight lss (MWL) and can smetimes be cmplex and difficult t crrect. At ur dispsal, we have the classic …
359 P(357) GASTRESPHAGEAL REFLUX DISEASE AFTER BARIATRIC SURGERY: MAGNETIC SPHINCTER AUGMENTATIN IN PATIENTS WITH NRMAL ESPHAGEAL MTILITY Technlgy And Bariatric Surgery C. Tsai1, U. Kessler1, R. Steffen1, J. Zehetner1 1Hirslanden Clinic Beau-site, Berne, Switzerland Backgrund: Laparscpic magnetic sphincter augmentatin (MSA) is increasingly used in patients with gastresphageal reflux disease (GERD…
P(358) PST-BARIATRIC SURGERY NESIDIBLASTSIS: A CASE STUDY. Pst-perative Cmplicatins A.E. Giunipper1, J. Paleari1, J.I. Pard1, D. Mnter1, R.S. Marull1, A.M. Maya1, J.E.. De Eguiler1, G. Delia1 1Sanatri Mater Dei, Buens Aires, Argentina Intrductin: Thugh bariatric surgery is deemed t be the mst effective methd f achievement and management f weight lss, pst –surgical events nt nly include a reductin…
361 P(359) SHRT-TERM NUTRITINAL UTCMES AFTER MINI GASTRIC BYPASS/NE ANASTMSIS GASTRIC BYPASS Nutritin After Bariatric Surgery S. Baig1 1Belle Vue Clinic, Klkata, India Backgrund: besity is primarily a nutritinal disease. Pre- and pstperative nutritinal cunseling a surveillance stay the chief measure f the success f a well perfrmed bariatric surgery. Intrductin: Number f ne Anastmsis Gastric Bypas…
P(360) MANAGEMENT F FAILED AND CMPLICATED GASTRIC BAND: PERSNAL EXPERIENCE AND PRPSED MANAGEMENT PLAN Revisinal Surgery A. Marzuk1,2, H. Ali1 1Faculty f Medicine, Cair University, Cair, Egypt, 2NMC Speciality Hspital, Abu Dhabi, UAE INTRDUCTIN AND AIM F STUDY: besity has becme a wrldwide epidemic disease, in turn, weight lss surgery has prgressed markedly in last decades. Since late 1990s laparsc…
363 P(361) CMPARATIVE ANALYSIS F DIGITAL MEDIA MARKETING VERSUS PRINT MEDIA FR PRMTING A BARIATRIC SURGERY CENTRE Technlgy And Bariatric Surgery W. Mathur1, M. Bhandari1, M. Fbi1, S. Ksta1 1Mhak Bariatrics And Rbtics, Indre, India Intrductin: Digital media using Facebk, Email marketing, search engine ptimisatin and ggle advertising is dne is a huge way by mst centres acrss the wrld t prmte bariat…
P(362) THE PRTECTR BAND: UTCMES FLLWING THE USE F A RE-ENGINEERED ADJUSTABLE GASTRIC BAND Adjustable Gastric Banding P. Mistry1, S. Abbtt1, M. Sahlul1, D. Ashtn2, R. Singhal1, P. Super1 1Heart f England Nhs Fundatin Trust, Birmingham, United Kingdm, 2Healthier Weight, , Intrductin: The use f laparscpic adjustable gastric band (LAGB) has decreased in recent years due t the high rate f cmplicatins.…
365 P(363) PRPSED LMW HEPARIN PRTCL BASED N LEAN BDY WEIGHT FR VENUS THRMBPHYLAXIS IN MRBIDLY BESE PATIENTS WITH NAFLD PRIR BARIATRIC SURGERY Basic Science And Research In Bariatric Surgery T. Pintar1, T. Carli2 1UMC, Medical Faculty , Ljubljana, Slvenia, 2Medical Faculty, Institute f Physilgy, Ljubljana, Slvenia INTRDUCTIN: Central besity and nn-alchlic fatty liver disease (NAFLD) are hypercagul…
P(364) PSYCHLGICAL INTERVENTINS IN PATIENTS UNDERGING BARIATRIC SURGERY - A SYSTEMATIC REVIEW Psychlgy And Bariatric Surgery - Pre And Pst-p Challenges D. Strman1, M.J Swierz1, M. Strman2, K. Jasinska1, M.M Bala3 1Student’s Scientific Grup f Systematic Reviews, Systematic Reviews Unit-Plish Cchrane Branch, Faculty f Medicine, Jagiellnian University Medical Cllege, Krakw, Pland, 2Systematic-Review…
367 P(365) EARLY DIAGNSIS FR CMPLETE RESLUTIN F SCLERSING PERITNITIS AFTER SLEEVE GASTRECTMY- A CASE REPRT Pst-perative Cmplicatins R. Gel1, M. Gel1, A. Nasta1 1Centre Fr Metablic Surgery, Wckhardt Hspital, India, Mumbai , India Intrductin: Sclersing peritnitis is an uncmmn pathlgy f unknwn etilgy, which is characterized by prgressive inflammatin and fibrsis f the small bwel mesentery and peritne…
P(366) BASIC VERSUS CMPREHENSIVE PERIPERATIVE CARE AFTER LAGB T LRYGB REVISIN SURGERY; A TW YEAR FLLW-UP WEIGHT LSS CMPARISN Pst-perative Care . Tetter1, R. Spijkerman2, E. Aarts3, B. Ml3, R. Wiezer2, I. Janssen1 1Dutch besity Clinic, Huis Ter Heide, The Netherlands, 2Sint Antnius Hspital, Nieuwegein, The Netherlands, 3Rijnstate Hspital, Arnhem, The Netherlands Backgrund/Intrductin: Cmprehensive …
369 P(367) NUTRITINAL INTERVENTINS T REDUCE PST P CMPLICATINS Nutritin After Bariatric Surgery S. Vyas1, R. Gel, M. Gel, A. Nasta 1Wckhardt Hspitals , Mumbai , India Backgrund: besity has been predminantly recgnised as a severe risk factr fr nutrient deficiencies in the mrbidly bese. While bariatric surgery remains t be the mst effective treatment fr besity, it cmes with a handful f bth immediate…
P(368) NE ANASTMSIS GASTRIC BYPASS – A VIABLE PTIN FR REVISIN BARIATRIC SURGERY Revisinal Surgery M. Tan1, S. Purkayastha1, K. Mrthy1, S. Hakky1, A. Ahmed1 1Imperial Cllege Lndn, Lndn, United Kingdm Intrductin: The ne anastmsis gastric bypass (AGB) is a nn-inferir alternative t the Rux-en-Y gastric bypass (RNYGB) as a primary prcedure. Few studies, hwever, have cmpared these prcedures when used a…
371 P(369) END-BARIATRICS: 3 YEARS SURGICAL EXPERIENCE WITH END SLEEVE GASTRPLASTY , INTRAGASTRIC BALLNS, ENDSCPIC REVISIN F BARIATRIC SURGERY PATIENTS Endscpic And Percutaneus Interventinal Prcedures R. Sadek1, A. Wassef2 1Rbert Wd Jhnsn Barnabas University Hspital, New brunswick, United States, 2Rutgers Rbert Wd Jhnsn Medical Schl, Piscataway , United States Intrductin: Bariatric surgery has fl…
P(370) LAPARSCPIC CNVERSIN F SLEEVE GASTRECTMY T RUX-EN-Y GASTRIC BYPASS: SHRT- AND MEDIUM-TERM UTCME IN 92 PATIENTS Revisinal Surgery S. Flahu1, B. Bereczky2, Z. Abdulaziz2, F.I. Bakhit Juma2, J. Hrevets1, B. Dillemans1 1Az Sintjan Hspital, General Surgery Department, Bariatric Unit, Bruges, Belgium, 2Dubai Hspital, General Surgery Department, Bariatric Unit, Dubai, United Arab Emirates Intrduct…
373 P(371) INFLAMMATRY MARKERS AS INDICATRS F THE PSTPERATIVE CMPLICATINS IN METABLIC SURGERY Pst-perative Cmplicatins D. Simeckva1, M. Vrany, M. Man, B. Manvá 1Hspital In Jablnec Nad Nisu, p.., Jablnec Nad Nisu, Czech Republic Backgrund: The bariatric/metablic surgery has its imprtant place in the treatment f the bese patients and thse suffering frm metablic syndrm. As the number f the peratins …
P(372) TREATMENT F GASTRINTESTINAL STRMAL TUMR (GIST) DURING BARIATRIC SURGERY AND REVIEW F LITERATURE Sleeve Gastrectmy E. Samadv1, E. Bayramv2, M. Asgarv1, A. Agakishiyev1, T. marv3, N. Bayramv3 1Avrasiya Hspital, Baku, Azerbaijan, 2Military Hspital, Baku, Azerbaijan, 3 Department f Surgical DiseasesI; Azerbaijan Medical University, , Azerbaijan INTRDUCTIN: Gastrintestinal strmal tumrs (GISTs) …
375 P(373) FIVE YEAR UTCMES AFTER SLEEVE GASTRECTMY IN A LARGE UK BARIATRIC UNIT. Sleeve Gastrectmy M. Byle1, N. Carruthers2, K. Mahawar3 1Sunderland Ryal Hspital, Sunderland, United Kingdm, 2Sunderland Ryal Hsital, Sunderland, United Kingdm, 3Sunderland Ryal Hspital, Sunderland, United Kingdm Backgrund: There is little rbust lng -term data fllwing sleeve gastrectmy (SG) in the literature with fe…
P(374) BARIATRIC SURGERY UTCMES IN THE VER-60S: A SINGLE CENTRE, BSERVATINAL STUDY FRM 2007-2012. Bariatric Surgery In The ver 65’s G. Tharakan1, A. Miras1, H. Chahal1, K. Mrthy1, S. Purkayastha1, T. Tan1, A. Ahmed1 1Imperial Weight Centre, Imperial Cllege NHS Trust Lndn, Lndn, United Kingdm Backgrund: As the ppulatin ages, a new patient chrt fr bariatric surgery has been created which brings its…
377 P(375) SAFETY AND EFFECTIVENESS F LAPARSCPIC SLEEVE GASTRECTMY IN IRAQ. MULTI CENTER STUDY Sleeve Gastrectmy M. Al-sharbaty1, Y. Zidan1, S. Alsaffar1, M. Fadhel2, S. Aldeen Salim4, N. Almahfz3, F. Ali3 1Natinal Center f besity, Msul, Iraq, 2Baghdad Teaching Hspital, Baghdad, Iraq, 3AlSeder Teaching Hspital, Basrah, Iraq, 4AlSedar Medical City, Najaf, Iraq Intrductin: besity is epidemic nwaday…
P(376) MANAGEMENT F PST PRANDIAL HYPGLYCAEMIA USING LIRAGLUTIDE –CMPREHENSIVE PRFILING PRE AND PST INTERVENTIN Pst-perative Cmplicatins G. Tharakan1, A. Miras1, H. Chahal1, T. Tan1, A. Ahmed1 1Imperial Weight Centre, Imperial Cllege NHS Trust Lndn, Lndn, United Kingdm Backgrund: Unusual metablic cmplicatins f bariatric surgery such as pstbariatric surgery hypglycaemia (PBSH) are cming t the fre. …
379 P(377) CHALLENGES IN THE MANAGEMENT F EXCEPTINALLY BESE PATIENTS, BARIATRIC SURGERY FR THE HEAVIEST MAN IN EGYPT Integrated Health/Multidisciplinary Care M. Sarhan1, K. Serag1, W. Sultan1 1Cair University, Giza, Egypt BACKGRUND: Bariatric Surgery Wrldwide Is Becming Mre Feasible And Safer. Hwever, We Started T Hear Abut Exceptinally bese Patients Wrldwide(Bmi>100) Wh Need Bariatric Surgery. b…
P(378) INDCYANINE GREEN ENHANCED FLURESCENCE (ICG)-A VALUABLE TL IN PREVENTING PSTPERATIVE LEAKAGE IN METABLIC SUGERY New (Nn Standard) Surgical Techniques S. Filip1, I. Hutpila, C. Cpaescu 1Pnderas Academic Hspital, Bucharest, Rmania Intrductin: Leakage remains ne f the mst dreadful cmplicatins in metablic surgery. The main cause f leakage is pr tissue xygenatin due t inadequate vascular perfusi…
381 P(379) LAPARSCPIC SLEEVE GASTRECTMY IN PATIENTS AGED > 65 YEARS F AGE. Bariatric Surgery In The ver 65’s M. Nedelcu1, S. Carandina1, P. Nel1, M. Danan1 1Centre Chirurgical De L’besite, Tuln, France Intrductin: Cntinuus develpments in healthcare have enabled peple t increase life expectancy. besity in aged persns is increasing and it is mre clearly assciated with an increased risk f diabetes m…
P(380) LAPARSCPIC SLEEVE GASTRECTMY LEARNING CURVE: CLINICAL AND ECNMICAL IMPACT Sleeve Gastrectmy S. Carandina1, M. Nedelcu1, M. Danan1, V. Zulian1, L. Mntana2, C. Barrat2 1Clinique Saint Michel, Elsan, Tuln, France, 2Hôpital Avicenne Paris XIII, Paris, France Backgrund : The results in the literature regarding the learning curve (LC) f laparscpic sleeve gastrectmy (LSG) are scarce and nn-defini…
383 P(381) RUX-EN-Y GASTRIC BYPASS WITH JEJUNAL PATCH FR TREATMENT F CHRNIC PRXIMAL LEAKAGE FLLWING LAPARSCPIC SLEEVE GASTRECTMY Sleeve Gastrectmy M. Raffaelli1, P. Giustacchini1, L. Sessa1, P. Gallucci1, F. Pennestrì1, G. D’Amat1, R. Bellantne1, L. Ciccritti1 1U..C. Chirurgia Endcrina e Metablica, Fndazine Pliclinic Universitari “A. Gemelli”, Università Cattlica Del Sacr Cure, Rme, Italy Backgru…
P(382) RLE F INTRA-GASTRIC BALLN AS BRIDGE T BARIATRIC SURGERY IN REDUCING RISK AND IMPRVING PATIENT UT-CMES IN SUPER BESE PATIENTS Endscpic And Percutaneus Interventinal Prcedures Z. Al-Sharshashi1, S. Sheny2, A. Mitchell2, A. Samier2 1Ryal Cllege f Surgens, Dublin, Republic f Ireland, 2Darlingtn Memrial Hspital, Darlingtn, United Kingdm Intrductin: Intragastric balln is an endscpic prcedure tha…
385 P(383) A LARGE BRAZILIAN MULTICENTER EXPERIENCE USING THE ADJUSTABLE INTRAGASTRIC BALLN THERAPY Endscpic And Percutaneus Interventinal Prcedures R. Fittipaldi-Fernandez1,2, A. Carlina Hff1,2, S. Barrichell1,2, E. Usuy Jr.1,2, J. Hff1,2 1Endgastr Ri, Ri De Janeir, Brazil, 2Angiskpe, Sã Jsé ds Camps, Brazil Backgrund: Intragastric Ballns (IGB) are used fr decades wrldwide in excess weight treat…
P(384) VIRTUAL GASTRSCPY AS AN IMPRTANT PREPERATIVE INVESTIGATIN FR RED CASES AFTER FAILED BARIATRIC PRCEDURES Revisinal Surgery M. Abuzeid1 1Ain Shams University , Cair, Egypt Backgrund: Red cases after failed previus bariatric prcedures are increasing every day in ur practice and we need an infrmative tl beside the endscpy t help us decide the next step and apprach bjective: T assess Virtual Ga…
387 P(385) METABLIC SURGERY: HW AND WHY Type 2 Diabetes And Metablic Surgery T. Patel1, S. Russel1, V. Valle1, G. Spagni1, S. Hamiltn1, M. Masrur1, C. Hassan1, A. Gangemi1 1University f Illinis at Chicag, Chicag, United States Backgrund: Althugh it has been well established that bariatric surgery is crrelated with imprved glycemic cntrl and ameliratin f diabetes mellitus type 2 (DM2), the exact m…
P(386) GASTRIC BALLN AS BRIDGE T HIGH RISK NN- BARIATRIC SURGERY. STUDY FRM THE NRTH EAST F ENGLAND Endscpic And Percutaneus Interventinal Prcedures Z. Al-Sharshashi1, S. Sheny2, A. Mitchell2, A. Samier2 1Ryal Cllege f Surgens, Dublin, Republic f Ireland, 2Darlingtn Memrial Hspital, Darlingtn, United Kingdm Intrductin: besity remains the majr culprit in pr surgical utcmes. The use f gastric balln…
389 P(387) “IDEAL” LIMB LENGTHS IN RUX-EN-Y GASTRIC BYPASS SURGERY… UR EXPERIENCE Gastric Bypass Prcedures Including RYGB And AGB/MGB R. Perris1, A. Lee2, A. Khan2, S. Mirza2 1University f Birmingham , Birmingham, United Kingdm, 2Walsall Manr Hspital, Walsall , United Kingdm Intrductin: There is wide variability in excess weight lss fllwing Rux-En-Y gastric bypass (RYGB) surgery as cnsensus is la…
P(388) BDY CMPSITIN CHANGE IN MRBIDLY BESE PATIENTS AFTER SLEEVE GASTRECTMY VERSUS RUX-EN-Y GASTRIC BYPASS - A SECNDARY ANALYSIS F A RANDMIZED CLINICAL TRIAL. Type 2 Diabetes And Metablic Surgery P. Kalinwski1, R. Paluszkiewicz1, P. Remiszewski1, M. Nwsad1, M. Krawczyk1, K. Zieniewicz1 1Medical University f Warsaw, Warsaw, Pland Backgrund / Intrductin: The assessment f utcmes f bariatric surgery …
391 P(389) BDY CMPSITIN CHANGES 1 MNTH FLLWING BARIATRIC SURGERY: RYGB vs LSG Basic Science And Research In Bariatric Surgery J. Sivakumar1, L. Chng1, S. Ward1, M. Hii1 1St Vincent’s Hspital Melburne, Fitzry, Australia Purpse: The effects f bariatric surgery n ttal bdy weight are well-established, hwever; pst-perative changes in bdy cmpsitin are less precisely understd. bjective: T evaluate bdy c…
P(390) SAFETY AND EFFICACY F ENDSCPICALLY SECURED FULLY CVERED SELF EXPANDABLE METALLIC STENTS (FCSEMS) Pst-perative Cmplicatins L. Fayad1, R. leas1, A. Agrawal1, S. Ngamruengphng1, A.N. Kall1, M. A. Khashab1, V. Kumbhari1 1Jhns Hpkins Medical Institutins, Baltimre, United States Backgrund: Fully cvered self-expandable metallic stents (FCSEMS) endscpically secured by sutures has pened the dr t tr…
393 P(391) HIGH RISK BARIATRIC SURGERY: GUIDELINES, PRCEDURES, PITFALLS, AND SLUTINS Integrated Health/Multidisciplinary Care R. Sadek1, A. Wassef2 1Rbert Wd Jhnsn Barnabas University Hspital, New Brunswick, United States, 2Rutgers Rbert Wd Jhnsn Medical Schl, Piscataway , United States Backgrund: ver the past decade bariatric surgery gained the limelight as a premier frm f permanency with respec…
P(392) ENXAPARIN FR DEEP-VEIN THRMBSIS PRPHYLAXIS IN IMMEDIATE PSTPERATIVE PERID AFTER LAPARSCPIC RUX-EN-Y GASTRIC BYPASS SURGERY: IS IT AN ABSLUTE INDICATIN? Pst-perative Care C.F. Villalba1, M. Schiavne1, N. Paleari1, M. Farienelli1, J. Trccli1, G. Menaldi1, P.M. Duartez1 1Hspital Universitari Austral, Derqui, Argentina BACKGRUND: Bariatric Surgery is an abdminal surgery in bese patients and, t…
395 P(393) PRE-SURGICAL PREDICTRS F THE GASTR-JEJUNAL ANASTMSIS LEAK Pst-perative Cmplicatins M.A. Schiavne1, N. Paleari1, G. Menaldi1, C. Talanda1, C.F. Villalba1, P.M. Duartez1 1Hspital Universitari Austral, Derqui, Argentina bjectives: 1- Cmpare pre-surgical anthrpmetric and labratry data between thse wh develped leak f the gastr-jejunal anastmsis and thse wh did nt 2- In case f finding signif…
P(394) BARIATRIC SURGERY IN ADLESCENTS AND YUNG ADULTS: BAND R SLEEVE Bariatric Surgery In Children, Adlescents And Yung Adults A. Hawasli1 1St. Jhn Hspital & Medical Center, 22101 Mrss Rad, Detrit, United States Intrductin: Bariatric surgery has been increasing in the last decade especially amng the yunger age ppulatin. We nticed a recent change frm laparscpic lap-band (LB) t laparscpic sleeve g…
397 P(395) EARLY EXPERIENCE F DISTAL BYPASS AFTER RUX-EN-Y GASTRIC BYPASS Revisinal Surgery Z.N. Hanipah1,2, G. Sharma1, H. Fayazzadeh1, A. Aminian1, S. Brethauer1, P. Schauer1 1Bariatric and Metablic Institute, Cleveland Clinic, Clevleand, United States, 2Department f Surgery, University Putra Malaysia, Serdang, Malaysia Intrductin: ur early experience with Distal Bypass (DB) as a revisinal prce…
P(396) “LIBERAL”, NT LIBERTARIAN PATERNALISM IN BESITY, BECAUSE UPLIFTING TRIUMPHS VER NUDGING Psychlgy And Bariatric Surgery - Pre And Pst-p Challenges H. Kumar1 1Ramsay Hspital, Cairns, Cairns, Australia Backgrund: Allegatins f excessive paternalism by surgens since the 60s have led t a reverse swing culture whereby trust in surgens has been replaced by the legally-required demand fr excessive …
399 P(397) BARIATRIC SURGERY UTCMES IN PATIENTS ABVE 65 YEARS, AN EXPERIENCE IN 121 PATIENTS Bariatric Surgery In The ver 65’s A. Pazuki1,2, M. Kermansaravi1,2 1Minimally Invasive Surgery Research Center, Iran University f Medical Sciences, Tehran, Iran, Tehran, Iran, 2Center f Excellence f Eurpean Branch f Internatinal Federatin fr Surgery f besity, Tehran, Iran Intrductin: Bariatric surgery is …
P(398) HEPATIC MITCHNDRIAL FUNCTIN AND ANTI-XIDATIVE DEFENSE MAY AFFECT DIABETES REMISSIN IN BESE PATIENTS Basic Science And Research In Bariatric Surgery A. Billeter1, J. Lenhard1, K. Scheurlen1, B. Israel1, M. Büchler1, B. Müller1 1University f Heidelberg Hspital, Heidelberg, Germany Backgrund: Metablic surgery is the mst effective therapy fr type 2 diabetes (T2DM). Despite several prpsed scres…
401 P(399) DES PLYCYSTIC VARY SYNDRME IMPAIR WEIGHT LSS AMNGST MRBIDLY BESE WMEN UNDERGING LAPARSCPIC GASTRIC BYPASS? A CASE-CNTRLLED STUDY. Fertility, Pregnancy And Bariatric Surgery B. Ahmed1, A. Syed1, J. New1, S. Senapati1, K. Akhtar1, B. Ammri2 1Salfrd Ryal Fundatin Trust, Salfrd, United Kingdm, 2University f Manchester, Manchester, United Kingdm Backgrund: Plycystic vary syndrme (PCS) has a…
P(400) ADJUSTABLE GASTRIC BAND, SLEEVE GASTRECTMY AND GASTRIC BYPASS IN PREPARATIN FR KIDNEY TRANSPLANT Integrated Health/Multidisciplinary Care G. Lng1, H. Verkindt1, G. Baud1, P. Nesslany1, F. Trres1, N.. Daud1, G. Lebuffe1, C. Nel1, F. Pattu1, R.Caiazz1 1Lille University Hspital, Lille, France INTRDUCTIN: besity is a risk factr f cmplicatins and failure after renal transplantatin (RT) and may …
403 P(401) REVISIN BARIATRIC SURGERY IS FEASIBLE, SAFE AND EFFECTIVE IN RESTARTING WEIGHT LSS AND AMELIRATING DIABETES Revisinal Surgery V. Hall1, M. Lyn2, S. Gerge3, K. Heer4, H. Kumar2 1University f Ntre Dame, Perth, Australia, 2University f Queensland, Brisbane, Australia, 3University f Dublin, Dublin, Ireland, 4Mnash University, Melburne, Australia Intrductin: Revisin Bariatric Surgery is alw…
P(402) RELEVANCE F INTRA-PERATIVE AND PST-PERATIVE TESTING T EXCLUDE LEAK AFTER BARIATRIC SURGERY IN CURRENT PRACTICE Pst-perative Cmplicatins V. Hall1, M. Lyn2, S. Gerge3, K. Heer4, H. Kumar2 1University f Ntre Dame, Perth, Australia, 2University f Queensland, Brisbane, Australia, 3University f Dublin, Dublin, Ireland, 4Mnash University, Melburne, Australia Intrductin: Leak and its sequelae are …
405 P(403) IMPACT F DELAYED GASTRIC EMPTYIMG IN CLINICAL UTCMES F BALLN THERAPY Endscpic And Percutaneus Interventinal Prcedures S. Barrichell1, M. Galvã2, T.F. de Suza2, E. Grecc2, J. Waisberg2, G. Cair2, R. Fernandes Fittipaldi1, C. Hff1, E. Usuy1, A. Valente2, F. Teixeira1, A. Veinert1 1Healthme Weight Management, Sã Paul, Brazil, 2ABC medical schl, Sant André /Sã Paul, Brazil The use f the In…
P(404) MISHAP DURING RUTINE LAPARSCPIC SLEEVE GASTRECTMY Sleeve Gastrectmy P.R. Skha1,2,3, S. Seewsungkur1,3 1Clinique Du Nrd, Plaine Des Rches, Mauritius, 2Wellkin Hspital, Mka, Mauritius, 3Clinic Muller, Curepipe, Mauritius Intrductin: During a rutine laparscpic sleeve gastrectmy fr a 34 years ld patient, with BMI 36.4, a new assistant anesthetist jined ur team fr her first bariatric prcedure. …
407 P(405) RBTIC SLEEVE GASTRECTMY:IS IT NECCESSARY ? Rbtic Bariatric Surgery M.M. zmen1, C.E. Güldgan1, E. Gundgdu1 1Liv Hspital, Ankara, Turkey Intrductin: besity is still the biggest prblem in public health. Bariatric surgery has been shwn t be mst effective ptin t manage besity , in terms f weight lss and cntrlling cmrbidities such as diabetes mellitus (DM), hypertensin, and hyperlipidemia.Th…
P(406) CHALLENGE FR BARIATRIC SURGEN: SUPER BESE PATIENTS Rbtic Bariatric Surgery M. zmen1, C.E. Güldgan1, E. Gundgdu1 1Istinye University Medical Faculty, Liv Hspital Ankara, Ankara, Turkey Intrductin: The glbally grwing incidence f besity and its cmrbidities is ne f the mst imprtant public health prblems. peratins fr weight lss include a cmbinatin f vlume-restrictive and nutrient- malabsrptive …
409 P(407) ELIPSE® SWALLWABLE INTRAGASTRIC BALLN+VERY LW CALRIE KETGENIC DIET (VLCKD): A NVEL STRATEGY T PTIMIZE WEIGHT-LSS AND MINIMIZE SIDE EFFECTS Medical Management f Bariatric Patients R. Ienca1, C. Giardiell2, R.S. Di Cla2 1Sapienza University, Rme – Italy, Rme, Italy, 2Emergency and Metablic surgery dept, Pineta Grande Hspital, Caserta, Italy Backgrund: Eighty percent f WL frm intragastric…
P (408) IS LAPARSCPIC NE ANASTMSIS GASTRIC BYPASS (LAGBP) AFTER SLEEVE GASTRECTMY A GD ALTERNATIVE? Revisinal Surgery J.A. Bnilla1, A.K. Yammahi1, .M. Al Marzuqi1 1Rashid Hspital/uae, Dubai, United Arab Emirates Is Laparscpic ne anastmsis gastric bypass (LAGBP) after sleeve gastrectmy, a gd alternative? As bariatric surgery becmes mild stne fr the treatment f besity and metablic disease, there is…
411 P(409) TRANSIT BIPARTITIN: RESULTS SIMILAR T A BPD, HWEVER WITH MINIMAL MALABSRPTIN AND N EXCLUSINS. VERY LNG TERM FLLW-UP. Type 2 Diabetes And Metablic Surgery C.G. Gaspar Aquin1, F.C. Mta1, S. Santr1 1Hspital Israelita Albert Einstein, Sa Paul, Brazil Backgrund: It was discvered that the psitive results f the RYGB d nt depend n calric malabsrptin. The psitive results f a BPD may nt depend n…
P(410) DES CHRNIC STERID USAGE ADVERSELY IMPACT CLINICAL UTCMES F BARIATRIC SURGERY? Medical Management f Bariatric Patients K. Marimuthu1, G. DeSantis1, A. Ahmad1, C. Shen1, . El-Tayeb1, N. Balaji1, V. RA1 1University Hspital f Nrth Midlands, DERBY, United Kingdm Backgrund: The effect f lng-term sterids n patients underging bariatric surgery is prly understd. This review aims t evaluate shrt-ter…
413 P(411) PRE-SURGICAL CNDITINING F MEGA-BESE PATIENTS (BMI > 65 KG/M2) - A NEW, FAST ACTING MEDICAL CNCEPT (STIER-METHD) Enhanced Recvery In Bariatric Surgery C. Stier1 1University Hspital Wurzburg, Wurzburg, Germany The need fr immediate weight lss surgery in patients with a BMI ·65 kg/m2 is cntinuusly n the rise. In such mega-bese patients, presurgical cnditining therapy is mandatry in rder t…
P(412) INTENSIVE DIETITIAN INPUT IMPRVES CMPLIANCE AND PTIMISES UTCME AFTER BARIATRIC SURGERY Integrated Health/Multidisciplinary Care A. Ahmad1, K. Marimuthu1, K. Brandrick1, E. Turner1, E. Cper1, J. Turner1, L. Bedsn1, V. RA1 1University Hspital f Nrth Midlands, StkenTrent, United Kingdm Intrductin: The recmmendatins as per the UK’s ‘eat well plate’ are: Fruit/vegetables (F/V): 33%, Carbhydrate…
415 P(413) LAPARSCPIC NE ANASTMSIS GASTRIC BYPASS VERSUS LAPARSCPIC RUXEN- Y GASTRIC BYPASS IN THE TREATMENT F BESITY: PRELIMINARY RESULTS F A RANDMIZED CNTRLLED TRIAL Gastric Bypass Prcedures Including RYGB And AGB/MGB M. Kraljevic1,2, E. st3,4, A. Taheri3, T. Lutz5, T. Köstler2, U. Zingg2, T. Delk1 1Department f General Surgery, University Hspital Basel, Basel, Switzerland, 2Department f Genera…
P(414) CMPLEX FISTULA AND GASTRIC STICTURE FLLWING LAPARSCPIC GASTRIC SLEEVE RESECTIN TREATED WITH END VACUUM SPNGE AND ESFLIP DILATATIN CATHETER. Pst-perative Cmplicatins I.M. Pulsen1, P.B. Miliam1, A.E. Bruun Bilesen1 1Hvidvre Hspital, Hvidvre, Denmark Intrductin: The tw mst severe cmplicatins after laparscpic gastric sleeve resectin is leakage frm the staple line and stricture. We here present…
417 P(415) MEDIUM-TERM UTCMES F REVISINAL GASTRIC BYPASS AFTER FAILED GASTRIC BANDING VS. PRIMARY GASTRIC BYPASS: A MATCHED CASE-CNTRL STUDY Revisinal Surgery A. Csta-Pinh1, H. Sants-Susa1, A. Pereira1, E. Lima-Csta1, S. Carneir1, J. Barbsa1, J. Pret1, J. Csta-Maia1 1Centr Hspitalar Sã Jã, Prt, Prtugal Intrductin: Many patients require additinal bariatric prcedures after failed adjustable gastric…
P(416) FAST TRACK BARIATRIC SURGERY PRCEDURE IN A SURGICAL SPECIALITY HSPITAL Enhanced Recvery In Bariatric Surgery J. ak1, S. Jadhav1, R. Walimbe1, J. Tdkar1 1Apll Spectra Hspitals Pune, Pune, India Fast track surgery is an apprach using multimdal periperative care t reduce hspital stay, related csting and enhanced recvery f a bariatric patient in a super speciality hspital Advances in surgery y…
P(417) UR EARLY EXPERIENCE IN CNVERSIN F FAILED SLEEVE GASTRECTMY T RUXEN- Y GASTRIC BYPASS IN DUBAI HSPITAL WITH SHRT-TERM FLLW-UP Revisinal Surgery B. Bereczky1, Z. Abdulaziz1, B. Dillemans2, F.I. Bakhit Juma1, F.M. Ali Abbas1, S. Sankar Das1, F. Al Khatib1 1Dubai Hspital, Bariatric Surgery Unit, Dubai, United Arab Emirates, 2besity Surgery Center, Department f General Surgery, AZ SintJan Hspit…
421 P(418) REVISINAL GASTRIC BYPASS AFTER FAILED GASTRIC BANDING: RISK FACTRS FR LNGER PERATIVE TIMES AND PST PERATIVE CMPLICATINS Revisinal Surgery A. Csta-Pinh1, H. Sants-Susa1, A. Pereira1, E. Lima-Csta1, S. Carneir1, J. Barbsa1, J. Pret1, J. Csta-Maia1 1Centr Hspitalar Sã Jã, Prt, Prtugal Intrductin: Revisinal Gastric Bypass (R-GB) is ften indicated after failed adjustable gastric band (AGB).…
P(419) CNTRL F TYPE 2 DIABETES IN BARIATRIC INDIAN PATIENTS PST LAPARSCPIC SLEEVE GASTRECTMY: INTERMEDIATE-PHASE WEIGHT LSS AND SERUM BILIRUBIN PREDICT DIABETIC RESLUTIN? Type 2 Diabetes And Metablic Surgery S. Jhn1, P. Bhatia1, S. Kalhan1, M. Khetan1, V. Bindal1 1Sir Ganga Ram Hspital, New Delhi, India Backgrund: Type 2 diabetes is a fast-rising pandemic alng with mrbid besity in the Indian sub-…
423 P(420) CMPARATIVE ANALYSIS F LAPARSCPIC SLEEVE GASTRECTMY, RUX-EN Y GASTRIC BYPASS AND NE ANASTMSIS GASTRIC BYPASS AT 3 YEARS: UR EXPERIENCE Gastric Bypass Prcedures Including RYGB And AGB/MGB R. Wadhawan1, A. Bhardwaj1, H. Kumar1, M. Gupta1 1Frtis Flt. Lt. Rajan Dhall Hspital , New Delhi, India INTRDUCTIN: Laparscpic sleeve gastrectmy (LSG) & Rux-en-Y gastric bypass (RYGB) are established ba…
P(421) CHANGES F VITAMINS AND MINERALS AFTER BARIATRIC SURGERY Nutritin After Bariatric Surgery J.S Park1, Sang-mn Han1 1Cha University, Gangnam Cha Medical Center, Seul , Suth Krea Backgrund / Intrductin: Bariatric surgery induces nutritinal deficiencies that require lng-term mnitring and supplementatin. bjectives: The aim f this study is t evaluate the status f vitamin and mineral at pre-perati…
425 P(422) NN-WEIGHT LSS MEDIATIN F CNTRL F TYPE 2 DIABETES IN BARIATRIC INDIAN PATIENTS PST LAPARSCPIC SLEEVE GASTRECTMY: EARLY-PHASE REVELATIN F GUT HRMNE PHYSILGY STUDY Basic Science And Research In Bariatric Surgery S. Jhn1, P. Bhatia1, S. Kalhan1, M. Khetan1, V. Bindal1 1Sir Ganga Ram Hspital, New Delhi, India Backgrund: Type 2 diabetes (T2D) is a fast-rising pandemic in the Indian sub-cntin…
[truncated: 304 more rows]
